# Supplementary material for: A new polymorph of 5-nitro­uracil monohydrate
Source: Acta Crystallogr Sect E Struct Rep Online. 2008 May 17;64(Pt 6):o1091. doi: 10.1107/S1600536808014426 (PMC2961351; doi:10.1107/S1600536808014426)
Supplement: Supplementary file 2 [file e-64-o1091-Isup2.hkl]

#
# h,k,l, Fc-squared, Fo-squared, sigma(Fo-squared) and status flag
#
data_I
_shelx_title ' nitrouracil monohydrate                 P21/c'
_shelx_refln_list_code          4
_shelx_F_calc_maximum      119.32
_exptl_crystal_F_000       360.00
_reflns_d_resolution_high  0.6417
 
loop_
 _symmetry_equiv_pos_as_xyz
 'x, y, z'
 '-x, y+1/2, -z+1/2'
 '-x, -y, -z'
 'x, -y-1/2, z-1/2'
 
_cell_length_a     6.2799
_cell_length_b     7.8481
_cell_length_c    13.8068
_cell_angle_alpha  90.000
_cell_angle_beta   93.842
_cell_angle_gamma  90.000
 
_shelx_F_squared_multiplier     1.000
 
loop_
 _refln_index_h
 _refln_index_k
 _refln_index_l
 _refln_F_squared_calc
 _refln_F_squared_meas
 _refln_F_squared_sigma
 _refln_observed_status
   1   0   0        0.21        2.28      0.07 o
   2   0   0        2.85        0.67      0.08 o
   3   0   0       62.43       87.25      0.76 o
   4   0   0      178.49      215.98      1.68 o
   5   0   0      427.11      422.08      5.06 o
   6   0   0      135.24      137.31      1.72 o
   7   0   0       43.85       43.87      1.14 o
   8   0   0        0.00        0.20      0.34 o
   9   0   0       23.61       27.76      1.95 o
   1   1   0      646.38      624.55      2.91 o
   2   1   0       89.70      114.83      0.60 o
   3   1   0       11.48       16.03      0.18 o
   4   1   0       65.68       74.93      0.52 o
   5   1   0       33.63       36.52      0.46 o
   6   1   0        1.75        1.64      0.18 o
   7   1   0        2.30        1.77      0.23 o
   8   1   0       22.57       23.58      0.74 o
   9   1   0       28.14       33.08      1.20 o
   0   2   0     2129.65     1954.29     14.06 o
   1   2   0       18.59       26.95      0.20 o
   2   2   0     2644.37     2609.87     11.53 o
   3   2   0      812.50      886.95      3.77 o
   4   2   0        0.04        0.39      0.08 o
   5   2   0       28.08       28.60      0.37 o
   6   2   0       21.01       25.31      0.63 o
   7   2   0       11.10        9.50      0.48 o
   8   2   0        7.71        9.02      0.52 o
   9   2   0        0.65        0.52      0.75 o
   1   3   0     2641.96     2592.84     10.37 o
   2   3   0       23.90       22.08      0.23 o
   3   3   0      173.97      209.03      1.07 o
   4   3   0       33.63       36.29      0.38 o
   5   3   0       60.12       52.25      0.61 o
   6   3   0       18.62       19.49      0.48 o
   7   3   0      109.19      100.76      1.32 o
   8   3   0        0.63        0.92      0.35 o
   9   3   0        0.57        0.11      0.65 o
   0   4   0       27.66       40.28      0.43 o
   1   4   0      186.20      197.14      0.95 o
   2   4   0      156.45      163.20      0.91 o
   3   4   0        1.86        3.89      0.13 o
   4   4   0       24.38       23.97      0.34 o
   5   4   0       40.34       35.23      0.61 o
   6   4   0        0.39        0.94      0.22 o
   7   4   0        9.08        9.17      0.41 o
   8   4   0       20.84       20.69      0.83 o
   1   5   0      858.67      902.79      3.91 o
   2   5   0        7.99        7.39      0.17 o
   3   5   0      114.73      122.78      0.90 o
   4   5   0       29.15       36.63      0.51 o
   5   5   0       92.88       78.58      1.01 o
   6   5   0       10.24        9.25      0.45 o
   7   5   0       25.80       29.25      0.78 o
   8   5   0       10.35       10.81      1.17 o
   0   6   0       20.47       17.57      0.41 o
   1   6   0        4.27        3.47      0.16 o
   2   6   0        0.21        0.07      0.12 o
   3   6   0        7.12        6.05      0.26 o
   4   6   0       98.68       97.10      1.13 o
   5   6   0        0.00       -0.21      0.21 o
   6   6   0        1.20        0.48      0.34 o
   7   6   0        1.69        2.03      0.44 o
   1   7   0       11.74       10.83      0.30 o
   2   7   0       53.39       53.19      0.74 o
   3   7   0       12.10        9.72      0.37 o
   4   7   0        5.51        5.07      0.31 o
   5   7   0        0.35        0.17      0.24 o
   6   7   0        0.07       -0.06      0.32 o
   7   7   0       37.06       39.81      2.13 o
   0   8   0       60.32       66.46      1.09 o
   1   8   0       13.04       14.55      0.42 o
   2   8   0        3.41        3.90      0.29 o
   3   8   0        0.00       -0.05      0.19 o
   4   8   0        4.06        3.51      0.34 o
   5   8   0        6.82        5.60      0.46 o
   6   8   0        1.20        0.77      0.39 o
   1   9   0       49.92       50.83      0.99 o
   2   9   0       34.31       35.05      0.77 o
   3   9   0       37.99       38.26      1.03 o
   4   9   0        0.76        0.24      0.34 o
   5   9   0        0.34        0.63      0.43 o
   0  10   0       38.52       41.77      1.24 o
   1  10   0       21.85       20.97      0.71 o
   2  10   0        1.52        2.78      0.42 o
   3  10   0        0.52        0.52      0.34 o
   4  10   0        0.08        0.55      0.45 o
   1  11   0        2.69        3.27      0.99 o
   2  11   0        0.83        0.94      0.49 o
  -9   1   1        4.76        4.22      0.50 o
  -8   1   1        1.29        1.50      0.29 o
  -7   1   1       14.22       14.28      0.44 o
  -6   1   1       89.48       82.88      0.89 o
  -5   1   1        0.67        0.55      0.14 o
  -4   1   1      111.48       98.45      0.67 o
  -3   1   1       42.43       48.36      0.34 o
  -2   1   1     3046.76     2982.02     12.58 o
  -1   1   1       57.13       68.20      0.40 o
   0   1   1      152.29      149.45      1.16 o
   1   1   1     2668.48     2475.03     13.26 o
   2   1   1      111.46      119.71      0.58 o
   3   1   1     1041.70     1057.97      4.41 o
   4   1   1        0.24        0.43      0.09 o
   5   1   1       32.28       34.90      0.48 o
   6   1   1       92.78       89.94      1.00 o
   7   1   1        3.38        3.13      0.34 o
   8   1   1       10.05        9.46      0.52 o
   9   1   1        2.17        1.13      0.59 o
  -9   2   1        1.13        2.31      0.85 o
  -8   2   1        0.11        0.53      0.24 o
  -7   2   1       38.02       34.28      0.66 o
  -6   2   1       89.98       79.54      0.87 o
  -5   2   1        0.41        0.65      0.13 o
  -4   2   1       41.68       38.62      0.35 o
  -3   2   1      899.83      997.64      4.20 o
  -2   2   1     1033.56     1044.36      4.51 o
  -1   2   1     9585.04     7918.18     48.99 o
   0   2   1       97.37       74.78      0.40 o
   1   2   1      237.48      291.35      1.43 o
   2   2   1      103.24       91.15      0.55 o
   3   2   1       24.16       22.39      0.24 o
   4   2   1      127.85      124.86      0.80 o
   5   2   1       15.20       14.50      0.28 o
   6   2   1      506.60      493.35      3.91 o
   7   2   1        1.51        2.15      0.27 o
   8   2   1        8.42       11.96      0.64 o
  -8   3   1        0.26        0.08      0.27 o
  -7   3   1       16.31       16.01      0.53 o
  -6   3   1       57.25       52.54      0.89 o
  -5   3   1       25.62       19.85      0.35 o
  -4   3   1      312.81      291.38      1.59 o
  -3   3   1       44.93       48.59      0.38 o
  -2   3   1      803.47      907.23      3.82 o
  -1   3   1      371.92      408.79      1.69 o
   0   3   1      590.45      614.07      2.58 o
   1   3   1     1160.84     1192.73      4.97 o
   2   3   1       60.08       69.21      0.49 o
   3   3   1        7.82        9.86      0.18 o
   4   3   1       23.42       24.44      0.32 o
   5   3   1      100.01       85.59      0.81 o
   6   3   1       78.51       77.71      0.97 o
   7   3   1       59.52       57.87      0.95 o
   8   3   1        0.47        0.10      0.31 o
  -8   4   1        6.65        7.06      0.79 o
  -7   4   1       93.54       95.32      1.31 o
  -6   4   1        5.10        5.60      0.38 o
  -5   4   1        2.00        4.69      0.24 o
  -4   4   1       10.71       12.12      0.25 o
  -3   4   1      526.78      533.53      2.64 o
  -2   4   1      440.21      488.63      2.13 o
  -1   4   1        4.84       12.07      0.18 o
   0   4   1      113.32      111.51      0.63 o
   1   4   1      163.21      193.44      0.95 o
   2   4   1     1367.54     1449.96      6.48 o
   3   4   1       45.09       48.00      0.44 o
   4   4   1      119.19      118.33      0.89 o
   5   4   1       74.50       64.65      0.76 o
   6   4   1       10.86        8.76      0.36 o
   7   4   1        3.18        3.63      0.33 o
   8   4   1        0.23        0.06      0.37 o
  -8   5   1        1.76        0.33      0.94 o
  -7   5   1        2.72        1.47      0.31 o
  -6   5   1        6.52        8.26      0.66 o
  -5   5   1       72.33       57.41      0.84 o
  -4   5   1       21.04       19.70      0.37 o
  -3   5   1        0.03        0.33      0.14 o
  -2   5   1        0.21        0.27      0.09 o
  -1   5   1      108.68      109.94      0.66 o
   0   5   1        1.25        1.41      0.09 o
   1   5   1      486.03      499.36      2.26 o
   2   5   1       47.78       57.36      0.48 o
   3   5   1        0.00        0.31      0.15 o
   4   5   1        1.22        2.78      0.17 o
   5   5   1        4.25        4.10      0.26 o
   6   5   1        8.23        7.19      0.41 o
   7   5   1       14.03       17.19      0.56 o
  -7   6   1       19.38       17.65      1.83 o
  -6   6   1        1.18        1.86      0.39 o
  -5   6   1        3.25        2.41      0.30 o
  -4   6   1       24.01       20.38      0.49 o
  -3   6   1       25.61       29.81      0.72 o
  -2   6   1        0.41        0.08      0.12 o
  -1   6   1       67.34       72.25      0.65 o
   0   6   1       34.74       36.38      0.43 o
   1   6   1       16.16       16.85      0.32 o
   2   6   1       61.82       65.81      0.67 o
   3   6   1        0.12        0.31      0.14 o
   4   6   1       43.34       47.48      0.76 o
   5   6   1        2.62        3.12      0.35 o
   6   6   1        5.93        5.50      0.44 o
   7   6   1       18.15       17.83      0.83 o
  -7   7   1       27.68       30.25      1.90 o
  -6   7   1        2.61        2.48      0.51 o
  -5   7   1        7.78        7.38      0.47 o
  -4   7   1        0.87        1.70      0.25 o
  -3   7   1        0.16        0.13      0.17 o
  -2   7   1      285.35      289.47      2.27 o
  -1   7   1       58.41       59.41      0.69 o
   0   7   1        7.61        8.77      0.27 o
   1   7   1       42.33       40.87      0.57 o
   2   7   1        0.96        0.44      0.17 o
   3   7   1       47.65       47.41      0.70 o
   4   7   1       48.33       40.62      0.99 o
   5   7   1       37.17       37.28      1.00 o
   6   7   1        0.06        0.10      0.32 o
  -6   8   1        0.46        0.03      0.37 o
  -5   8   1       15.67       16.60      0.68 o
  -4   8   1        1.49        1.01      0.25 o
  -3   8   1       11.37       10.76      0.43 o
  -2   8   1       95.99       98.49      1.13 o
  -1   8   1        9.65        8.99      0.31 o
   0   8   1        1.35        2.09      0.22 o
   1   8   1        0.21       -0.01      0.17 o
   2   8   1       30.80       31.00      0.88 o
   3   8   1       13.26       12.94      0.46 o
   4   8   1        0.90        1.46      0.31 o
   5   8   1        0.01        0.43      0.33 o
   6   8   1        0.01        0.85      0.48 o
  -5   9   1        1.18        1.38      0.42 o
  -4   9   1        1.34        0.82      0.32 o
  -3   9   1        9.11        9.73      0.60 o
  -2   9   1        3.95        2.62      0.34 o
  -1   9   1       89.47       84.67      1.20 o
   0   9   1       27.87       28.89      0.67 o
   1   9   1       19.45       18.60      0.54 o
   2   9   1        0.75        0.69      0.27 o
   3   9   1        1.66        2.00      0.36 o
   4   9   1        2.49        2.83      0.44 o
   5   9   1        0.35       -0.09      0.36 o
  -4  10   1        0.29        1.11      0.72 o
  -3  10   1       17.69       18.41      0.91 o
  -2  10   1        2.96        2.44      0.41 o
  -1  10   1        1.21        1.38      0.30 o
   0  10   1       15.07       15.20      0.62 o
   1  10   1       22.46       23.53      0.74 o
   2  10   1        0.13        0.20      0.25 o
   3  10   1        1.45        0.87      0.38 o
   4  10   1        1.84        2.60      0.55 o
  -3  11   1        0.37        0.36      0.75 o
  -2  11   1        1.57        0.71      0.44 o
  -1  11   1       17.14       18.33      1.02 o
   0  11   1       27.62       26.05      1.07 o
   1  11   1        0.24        1.12      0.44 o
   2  11   1        5.29        4.44      1.02 o
  -9   0   2        9.88       13.68      1.02 o
  -8   0   2        0.43        1.16      0.44 o
  -7   0   2      137.89      132.70      1.84 o
  -6   0   2        0.55        1.02      0.24 o
  -5   0   2        0.26        0.97      0.33 o
  -4   0   2      751.10      796.95      5.35 o
  -3   0   2     4622.25     4451.34     28.85 o
  -2   0   2      315.46      286.49      2.01 o
  -1   0   2     1102.71     1070.00      6.81 o
   0   0   2      905.26      888.02      9.03 o
   1   0   2      570.27      581.99      3.79 o
   2   0   2     1526.00     1447.39      7.89 o
   3   0   2      101.93       98.73      0.77 o
   4   0   2      328.35      341.66      2.70 o
   5   0   2     1536.45     1512.59     13.21 o
   6   0   2      175.55      163.52      5.53 o
   7   0   2        0.52        0.72      0.38 o
   8   0   2        7.62        6.47      0.71 o
  -9   1   2        0.23       -0.37      0.37 o
  -8   1   2        0.13       -0.07      0.21 o
  -7   1   2        1.12        1.37      0.21 o
  -6   1   2       38.56       33.22      0.54 o
  -5   1   2        4.04        2.96      0.18 o
  -4   1   2      330.18      372.68      1.91 o
  -3   1   2       36.99       35.66      0.33 o
  -2   1   2      554.01      575.84      2.47 o
  -1   1   2       76.46       82.52      0.47 o
   0   1   2     4325.69     3548.61     36.34 o
   1   1   2        2.92        2.27      0.07 o
   2   1   2        9.97       12.16      0.16 o
   3   1   2      107.59      103.51      0.60 o
   4   1   2        9.05        9.30      0.21 o
   5   1   2       23.65       23.21      0.35 o
   6   1   2      299.11      287.92      2.58 o
   7   1   2       11.69        9.78      0.56 o
   8   1   2       30.53       32.90      0.96 o
  -9   2   2        2.58        2.89      0.97 o
  -8   2   2        4.42        4.94      0.37 o
  -7   2   2        2.02        3.58      0.29 o
  -6   2   2      127.88      123.09      1.24 o
  -5   2   2        1.63        1.54      0.18 o
  -4   2   2       64.33       60.75      0.51 o
  -3   2   2      671.36      770.79      3.32 o
  -2   2   2       56.56       61.75      0.40 o
  -1   2   2    14237.93    11590.25    128.76 o
   0   2   2      224.11      250.05      1.35 o
   1   2   2      434.62      477.46      2.28 o
   2   2   2      824.90      919.13      4.28 o
   3   2   2      890.35      980.65      4.27 o
   4   2   2       96.79       93.66      0.68 o
   5   2   2       88.48       88.81      0.80 o
   6   2   2        0.01       -0.11      0.16 o
   7   2   2       48.37       44.80      1.02 o
   8   2   2       55.66       58.40      1.47 o
  -8   3   2        0.85        1.08      0.39 o
  -7   3   2       11.97       10.79      0.43 o
  -6   3   2       41.93       34.22      0.57 o
  -5   3   2       69.55       80.76      0.78 o
  -4   3   2       23.00       25.97      0.32 o
  -3   3   2       19.97       24.16      0.28 o
  -2   3   2       29.33       32.51      0.32 o
  -1   3   2       66.36       82.01      0.47 o
   0   3   2     2645.73     2586.24     13.80 o
   1   3   2        0.01        3.31      0.10 o
   2   3   2      277.42      290.30      1.59 o
   3   3   2        5.21        4.18      0.12 o
   4   3   2       62.33       61.82      0.60 o
   5   3   2        3.50        3.13      0.17 o
   6   3   2       31.24       32.41      0.57 o
   7   3   2      139.58      145.48      1.84 o
   8   3   2       32.58       36.65      1.18 o
  -8   4   2        1.14        2.57      0.48 o
  -7   4   2       51.79       48.95      0.99 o
  -6   4   2        3.24        4.51      0.31 o
  -5   4   2       50.68       44.99      0.54 o
  -4   4   2       57.80       54.71      0.57 o
  -3   4   2       26.38       28.90      0.40 o
  -2   4   2       74.52       80.01      0.53 o
  -1   4   2      381.12      394.28      1.76 o
   0   4   2       59.41       57.98      0.39 o
   1   4   2      534.46      553.17      2.71 o
   2   4   2      120.95      134.63      0.82 o
   3   4   2       81.91       95.43      0.74 o
   4   4   2        3.57        1.88      0.15 o
   5   4   2       50.31       45.39      0.57 o
   6   4   2       15.69       15.30      0.60 o
   7   4   2        2.03        1.81      0.34 o
   8   4   2        0.00        0.01      0.34 o
  -8   5   2      123.08      126.73      2.85 o
  -7   5   2       12.23       12.89      0.57 o
  -6   5   2       25.38       24.35      0.75 o
  -5   5   2       47.80       46.35      0.70 o
  -4   5   2       45.24       38.65      0.53 o
  -3   5   2        9.16        9.26      0.24 o
  -2   5   2      727.64      737.60      3.88 o
  -1   5   2        0.27        0.21      0.09 o
   0   5   2      110.10       99.12      0.71 o
   1   5   2      242.43      236.48      1.37 o
   2   5   2      143.14      149.72      1.04 o
   3   5   2       12.63       11.38      0.32 o
   4   5   2      307.11      287.97      1.94 o
   5   5   2        0.01        0.06      0.15 o
   6   5   2        0.29       -0.03      0.20 o
   7   5   2        4.58        5.80      0.82 o
  -7   6   2        4.93        4.93      0.68 o
  -6   6   2        0.00        0.20      0.28 o
  -5   6   2       10.53        9.47      0.36 o
  -4   6   2        6.66        8.97      0.33 o
  -3   6   2      140.64      141.14      1.18 o
  -2   6   2        0.16       -0.04      0.13 o
  -1   6   2       58.91       61.95      0.62 o
   0   6   2       10.60       10.92      0.29 o
   1   6   2      655.00      678.56      3.56 o
   2   6   2        8.15        7.77      0.23 o
   3   6   2        2.01        2.64      0.17 o
   4   6   2        0.40        0.41      0.15 o
   5   6   2       13.34        9.45      0.38 o
   6   6   2        0.45        0.92      0.43 o
   7   6   2        0.17        0.19      0.35 o
  -7   7   2        4.02        3.69      0.90 o
  -6   7   2        0.64        0.65      0.36 o
  -5   7   2       10.27        8.54      0.46 o
  -4   7   2       69.91       72.87      0.98 o
  -3   7   2       18.30       17.63      0.46 o
  -2   7   2       39.29       41.43      0.59 o
  -1   7   2       58.86       58.91      0.69 o
   0   7   2        6.87        7.10      0.29 o
   1   7   2       21.46       20.15      0.43 o
   2   7   2       56.20       63.96      0.80 o
   3   7   2        3.61        1.92      0.21 o
   4   7   2       49.46       44.95      0.86 o
   5   7   2       10.48        9.87      0.47 o
   6   7   2        0.05        0.17      0.32 o
  -6   8   2        5.32        3.55      1.00 o
  -5   8   2        5.56        6.36      0.48 o
  -4   8   2        1.16        1.39      0.27 o
  -3   8   2        2.75        4.40      0.46 o
  -2   8   2       42.16       42.19      0.70 o
  -1   8   2       48.76       50.51      0.75 o
   0   8   2        1.50        0.86      0.21 o
   1   8   2        2.64        3.29      0.32 o
   2   8   2       15.89       13.75      0.45 o
   3   8   2       16.71       16.83      0.78 o
   4   8   2        9.76        9.66      0.51 o
   5   8   2        0.28        0.52      0.31 o
   6   8   2       12.89       11.97      1.33 o
  -5   9   2        0.01        0.29      0.53 o
  -4   9   2        0.17        0.20      0.27 o
  -3   9   2        4.22        4.68      0.41 o
  -2   9   2        0.98        0.62      0.26 o
  -1   9   2       63.08       61.23      1.00 o
   0   9   2        0.74        0.63      0.22 o
   1   9   2        8.73        7.57      0.48 o
   2   9   2       12.08       10.73      0.55 o
   3   9   2        1.38        1.70      0.33 o
   4   9   2        8.49       10.40      0.66 o
   5   9   2        4.59        4.80      0.67 o
  -4  10   2        0.03        0.01      0.37 o
  -3  10   2        2.53        3.26      0.53 o
  -2  10   2       13.24       13.73      0.56 o
  -1  10   2        4.63        4.99      0.43 o
   0  10   2        1.22        0.76      0.30 o
   1  10   2        2.01        2.34      0.30 o
   2  10   2        1.05        0.88      0.32 o
   3  10   2        4.91        5.27      1.11 o
  -2  11   2        0.09       -0.35      0.44 o
  -1  11   2        0.68        0.45      0.42 o
   0  11   2       36.95       37.21      1.26 o
   1  11   2        5.07        5.22      0.60 o
  -9   1   3        0.35       -0.24      0.64 o
  -8   1   3        5.29        4.85      0.35 o
  -7   1   3        0.23        0.12      0.17 o
  -6   1   3       12.47       10.36      0.35 o
  -5   1   3       38.17       34.29      0.62 o
  -4   1   3        5.05        3.71      0.14 o
  -3   1   3     1106.67     1203.53      5.50 o
  -2   1   3        1.36        1.47      0.08 o
  -1   1   3     2348.32     2298.44     10.27 o
   0   1   3     1531.47     1429.76      6.70 o
   1   1   3      374.85      412.36      2.28 o
   2   1   3      365.06      352.80      1.60 o
   3   1   3       81.25      113.58      0.69 o
   4   1   3      148.04      152.55      0.97 o
   5   1   3       93.84       94.24      0.81 o
   6   1   3      337.24      330.36      2.90 o
   7   1   3        1.32        0.96      0.29 o
   8   1   3        3.17        4.33      0.62 o
  -9   2   3       11.90       10.26      1.34 o
  -8   2   3        5.57        6.08      0.41 o
  -7   2   3        1.69        1.52      0.22 o
  -6   2   3       26.32       20.90      0.45 o
  -5   2   3       16.59       20.28      0.35 o
  -4   2   3      400.45      410.13      2.03 o
  -3   2   3      188.82      193.95      1.02 o
  -2   2   3        0.56        5.08      0.14 o
  -1   2   3     3450.16     3379.99     16.40 o
   0   2   3      747.69      693.35      3.30 o
   1   2   3      854.40      831.82      4.22 o
   2   2   3       43.77       46.57      0.30 o
   3   2   3      460.87      482.92      2.46 o
   4   2   3       25.08       22.14      0.30 o
   5   2   3      166.72      164.70      1.22 o
   6   2   3        0.07        0.05      0.18 o
   7   2   3        0.11       -0.06      0.22 o
   8   2   3       17.39       20.78      1.10 o
  -8   3   3        0.76        1.36      0.36 o
  -7   3   3        2.61        3.24      0.34 o
  -6   3   3       65.24       53.03      0.69 o
  -5   3   3        0.00        0.14      0.12 o
  -4   3   3        4.99        5.78      0.17 o
  -3   3   3      176.36      147.70      0.88 o
  -2   3   3        6.77        5.28      0.12 o
  -1   3   3      387.51      414.10      1.86 o
   0   3   3     1749.25     1771.06      8.86 o
   1   3   3       38.52       40.81      0.32 o
   2   3   3       27.47       23.19      0.23 o
   3   3   3      273.85      288.24      1.58 o
   4   3   3      161.45      162.26      1.25 o
   5   3   3       19.92       18.94      0.34 o
   6   3   3        0.00        0.04      0.15 o
   7   3   3       42.27       42.47      0.91 o
   8   3   3        1.75        2.35      0.46 o
  -8   4   3       10.96        9.80      0.60 o
  -7   4   3        0.01       -0.25      0.25 o
  -6   4   3        3.32        3.73      0.39 o
  -5   4   3       12.96        9.35      0.28 o
  -4   4   3        0.22        0.34      0.11 o
  -3   4   3        0.07       -0.05      0.08 o
  -2   4   3     2273.41     2344.16     10.28 o
  -1   4   3      178.22      182.84      0.97 o
   0   4   3       92.99       85.01      0.60 o
   1   4   3       33.71       31.40      0.33 o
   2   4   3      128.98      127.03      0.92 o
   3   4   3      338.92      340.46      1.92 o
   4   4   3       31.33       26.93      0.39 o
   5   4   3      152.78      148.83      1.20 o
   6   4   3       30.17       28.69      0.52 o
   7   4   3       91.30      101.12      1.50 o
   8   4   3        6.63        6.81      0.72 o
  -8   5   3       23.61       23.80      1.78 o
  -7   5   3        7.57        7.51      0.43 o
  -6   5   3        4.72        3.97      0.35 o
  -5   5   3       28.89       21.39      0.46 o
  -4   5   3        2.17        1.43      0.17 o
  -3   5   3       10.34       12.37      0.30 o
  -2   5   3       14.56       13.48      0.29 o
  -1   5   3        0.05        0.11      0.08 o
   0   5   3      460.58      502.04      2.62 o
   1   5   3       79.15       80.86      0.67 o
   2   5   3       94.93       88.62      0.68 o
   3   5   3       44.39       42.53      0.64 o
   4   5   3        0.19        0.29      0.13 o
   5   5   3       24.05       26.11      0.46 o
   6   5   3       41.00       41.22      0.68 o
   7   5   3        2.23        2.46      0.41 o
   8   5   3        1.13        1.64      0.84 o
  -7   6   3        0.42        0.43      0.38 o
  -6   6   3        1.03        1.26      0.29 o
  -5   6   3        0.06        0.44      0.34 o
  -4   6   3       51.55       48.92      0.67 o
  -3   6   3       59.88       59.71      0.72 o
  -2   6   3        4.00        8.20      0.27 o
  -1   6   3        9.40        7.91      0.23 o
   0   6   3       43.02       46.09      0.51 o
   1   6   3        7.09        5.21      0.19 o
   2   6   3        8.37        7.79      0.22 o
   3   6   3       15.71       14.20      0.30 o
   4   6   3       83.20       76.84      0.80 o
   5   6   3       16.15       17.66      0.49 o
   6   6   3        0.03       -0.08      0.21 o
   7   6   3       16.83       17.41      0.81 o
  -7   7   3        0.03       -0.61      0.63 o
  -6   7   3        1.09        1.10      0.39 o
  -5   7   3        3.13        2.78      0.28 o
  -4   7   3       15.43       14.39      0.42 o
  -3   7   3       34.43       38.70      0.62 o
  -2   7   3      407.26      397.62      3.19 o
  -1   7   3       21.03       20.72      0.53 o
   0   7   3        2.35        2.76      0.21 o
   1   7   3       54.64       56.84      0.94 o
   2   7   3       11.93       12.46      0.33 o
   3   7   3        1.85        2.22      0.24 o
   4   7   3       41.73       39.90      0.80 o
   5   7   3        1.19        0.77      0.23 o
   6   7   3        0.59        0.57      0.35 o
   7   7   3        1.42        1.78      0.75 o
  -6   8   3        3.70        5.38      0.58 o
  -5   8   3        1.95        2.70      0.35 o
  -4   8   3        0.21        0.13      0.20 o
  -3   8   3        3.69        3.36      0.27 o
  -2   8   3        5.69        7.45      0.47 o
  -1   8   3       24.27       25.85      0.54 o
   0   8   3       23.02       23.42      0.66 o
   1   8   3        3.26        3.32      0.41 o
   2   8   3        0.97        1.41      0.21 o
   3   8   3       21.90       24.21      0.64 o
   4   8   3        4.62        4.78      0.41 o
   5   8   3        2.14        2.38      0.39 o
   6   8   3       10.81        9.35      0.80 o
  -5   9   3        0.55        0.63      0.50 o
  -4   9   3        3.04        3.38      0.45 o
  -3   9   3       15.52       13.74      0.54 o
  -2   9   3       19.69       19.78      0.76 o
  -1   9   3        3.46        3.88      0.32 o
   0   9   3        0.13       -0.20      0.20 o
   1   9   3        2.90        2.32      0.29 o
   2   9   3        0.18        0.07      0.26 o
   3   9   3       21.61       20.75      0.72 o
   4   9   3        7.02        7.01      0.58 o
   5   9   3        1.12        1.52      0.72 o
  -4  10   3        1.09        0.21      0.39 o
  -3  10   3        2.34        1.81      0.39 o
  -2  10   3        0.80        1.13      0.33 o
  -1  10   3       18.77       18.20      0.81 o
   0  10   3        2.90        2.74      0.37 o
   1  10   3        3.86        4.68      0.41 o
   2  10   3        6.17        5.26      0.54 o
   3  10   3        0.04        0.39      0.37 o
  -2  11   3        0.33        0.15      0.57 o
  -1  11   3        2.79        2.77      0.52 o
   0  11   3        5.53        6.48      0.65 o
   1  11   3        0.69        0.30      0.63 o
  -8   0   4        1.46        0.60      0.30 o
  -7   0   4       19.06       19.71      1.15 o
  -6   0   4        1.12        0.62      0.24 o
  -5   0   4      110.44      109.97      1.21 o
  -4   0   4     1244.12     1330.99     11.37 o
  -3   0   4       82.35       83.88      1.05 o
  -2   0   4       13.23       15.22      0.26 o
  -1   0   4     1176.83     1215.15      7.40 o
   0   0   4     1532.39     1570.19      9.78 o
   1   0   4     2904.72     2788.19     15.13 o
   2   0   4     4720.95     4547.61     35.76 o
   3   0   4       50.35       50.78      0.56 o
   4   0   4      116.10      112.84      1.09 o
   5   0   4      146.17      132.72      1.47 o
   6   0   4      362.43      352.67      5.12 o
   7   0   4      182.65      180.85      3.28 o
   8   0   4        0.08       -0.49      0.49 o
  -9   1   4        2.93        2.44      0.90 o
  -8   1   4        4.21        3.50      0.31 o
  -7   1   4      121.71      112.66      1.21 o
  -6   1   4       12.77       14.23      0.38 o
  -5   1   4       77.29       83.88      0.79 o
  -4   1   4       18.00       20.75      0.31 o
  -3   1   4       73.98       67.80      0.51 o
  -2   1   4        6.25       10.84      0.17 o
  -1   1   4     1677.13     1699.84      7.53 o
   0   1   4      278.97      260.90      1.19 o
   1   1   4      535.38      494.10      2.57 o
   2   1   4     1044.14     1201.95      5.14 o
   3   1   4       39.48       29.04      0.28 o
   4   1   4       64.24       58.62      0.61 o
   5   1   4     1159.76     1107.00      7.30 o
   6   1   4      123.31      124.19      1.53 o
   7   1   4       48.65       51.85      1.09 o
   8   1   4        1.95        1.82      0.51 o
  -9   2   4        3.62        3.07      0.99 o
  -8   2   4        9.40       11.17      0.57 o
  -7   2   4        0.23        0.19      0.19 o
  -6   2   4       33.87       28.67      0.64 o
  -5   2   4       84.00       80.91      0.91 o
  -4   2   4      186.59      189.52      1.12 o
  -3   2   4        4.36        5.16      0.14 o
  -2   2   4      105.01      106.34      0.66 o
  -1   2   4       31.46       24.91      0.22 o
   0   2   4       86.77       77.73      0.49 o
   1   2   4      214.81      232.59      1.21 o
   2   2   4        2.13        4.12      0.11 o
   3   2   4      119.04      115.93      0.67 o
   4   2   4      645.71      626.66      3.45 o
   5   2   4      275.42      264.60      1.76 o
   6   2   4       68.36       66.55      0.94 o
   7   2   4        2.29        1.16      0.36 o
   8   2   4       30.19       31.55      1.70 o
  -8   3   4        0.07        0.00      0.29 o
  -7   3   4       16.02       18.09      0.53 o
  -6   3   4        9.44       11.96      0.39 o
  -5   3   4      183.40      161.99      1.22 o
  -4   3   4       16.99       17.81      0.30 o
  -3   3   4      188.37      191.42      1.05 o
  -2   3   4        3.70        5.04      0.19 o
  -1   3   4      386.93      361.85      1.69 o
   0   3   4     1115.82     1206.28      6.29 o
   1   3   4       12.74       16.13      0.23 o
   2   3   4        7.82       10.38      0.16 o
   3   3   4      595.17      611.30      3.20 o
   4   3   4      104.01      103.07      0.83 o
   5   3   4        0.30        0.41      0.12 o
   6   3   4        0.35        0.57      0.19 o
   7   3   4       13.29       16.56      0.59 o
   8   3   4       86.80       90.68      2.30 o
  -8   4   4        4.33        4.74      0.58 o
  -7   4   4        8.36        7.72      0.51 o
  -6   4   4        0.49        0.80      0.21 o
  -5   4   4        0.14        0.08      0.14 o
  -4   4   4       61.82       56.17      0.66 o
  -3   4   4       10.49        9.70      0.25 o
  -2   4   4      988.98     1017.55      4.79 o
  -1   4   4        0.02        0.10      0.06 o
   0   4   4      503.15      543.91      2.76 o
   1   4   4       64.62       76.06      0.56 o
   2   4   4       61.76       69.01      0.60 o
   3   4   4       38.13       37.52      0.41 o
   4   4   4       39.60       38.50      0.60 o
   5   4   4       19.20       17.12      0.36 o
   6   4   4        2.80        4.31      0.42 o
   7   4   4        8.93        7.90      0.47 o
   8   4   4       11.05       15.57      0.83 o
  -8   5   4        0.24        0.81      0.52 o
  -7   5   4        1.31        0.71      0.27 o
  -6   5   4        5.38        5.10      0.49 o
  -5   5   4       53.21       53.72      0.73 o
  -4   5   4       30.33       28.01      0.47 o
  -3   5   4      765.99      759.53      4.24 o
  -2   5   4       33.89       28.01      0.37 o
  -1   5   4       14.87       16.04      0.28 o
   0   5   4       47.51       46.98      0.46 o
   1   5   4      106.43      122.55      0.90 o
   2   5   4       61.80       59.21      0.52 o
   3   5   4      137.81      133.81      1.15 o
   4   5   4        3.08        3.70      0.20 o
   5   5   4        0.13        0.57      0.15 o
   6   5   4       20.07       21.23      0.46 o
   7   5   4       27.01       31.96      1.13 o
   8   5   4        0.01       -0.58      0.70 o
  -7   6   4        1.40        1.04      0.36 o
  -6   6   4        7.34        9.14      0.49 o
  -5   6   4        0.01        0.23      0.20 o
  -4   6   4        0.46        0.04      0.17 o
  -3   6   4        0.03        0.17      0.16 o
  -2   6   4      402.30      404.85      2.65 o
  -1   6   4       35.37       31.48      0.47 o
   0   6   4        2.22        1.99      0.16 o
   1   6   4       36.41       33.86      0.51 o
   2   6   4        2.54        3.11      0.16 o
   3   6   4       20.02       19.96      0.36 o
   4   6   4       57.61       54.56      0.67 o
   5   6   4        0.18        0.27      0.15 o
   6   6   4       43.97       47.21      0.77 o
   7   6   4       15.14       15.69      0.83 o
  -7   7   4       10.02       12.09      1.40 o
  -6   7   4        0.97        0.45      0.32 o
  -5   7   4        3.29        3.50      0.31 o
  -4   7   4        3.92        3.14      0.24 o
  -3   7   4      102.83       98.44      1.03 o
  -2   7   4       94.39       93.41      1.07 o
  -1   7   4        5.62        5.22      0.28 o
   0   7   4        5.12        5.50      0.26 o
   1   7   4       92.58       95.74      1.23 o
   2   7   4       27.97       26.52      0.44 o
   3   7   4        4.33        4.07      0.24 o
   4   7   4       20.13       20.94      0.46 o
   5   7   4        0.68        0.93      0.28 o
   6   7   4        9.24       11.13      0.90 o
  -6   8   4       20.01       21.41      1.11 o
  -5   8   4        2.05        1.50      0.27 o
  -4   8   4       25.73       23.88      0.55 o
  -3   8   4        8.01        8.77      0.37 o
  -2   8   4       32.93       29.78      0.60 o
  -1   8   4       34.46       32.54      0.67 o
   0   8   4       68.56       64.09      1.47 o
   1   8   4       17.15       17.32      0.46 o
   2   8   4        0.03       -0.12      0.18 o
   3   8   4       47.75       48.09      0.90 o
   4   8   4       19.59       21.37      0.64 o
   5   8   4        2.89        3.06      0.41 o
  -5   9   4       16.05       16.74      0.88 o
  -4   9   4        6.36        7.76      0.46 o
  -3   9   4        2.95        1.66      0.31 o
  -2   9   4       11.58       11.12      0.46 o
  -1   9   4       23.85       26.37      0.64 o
   0   9   4        0.62        0.89      0.24 o
   1   9   4        0.00       -0.11      0.20 o
   2   9   4        0.30       -0.24      0.25 o
   3   9   4       17.80       16.40      0.65 o
   4   9   4       70.83       70.18      1.56 o
   5   9   4        0.15       -0.20      0.52 o
  -4  10   4        0.20        0.23      0.36 o
  -3  10   4        0.17        0.07      0.31 o
  -2  10   4        5.25        7.38      0.56 o
  -1  10   4        0.92        0.93      0.35 o
   0  10   4        0.10       -0.02      0.26 o
   1  10   4        7.23        7.92      0.79 o
   2  10   4       10.14       12.74      0.71 o
   3  10   4        2.21        2.22      0.45 o
  -2  11   4        0.09        0.02      0.73 o
  -1  11   4        0.37        0.52      0.50 o
   0  11   4        0.24        1.17      0.82 o
  -9   1   5        1.80        1.86      0.76 o
  -8   1   5       17.02       17.92      0.58 o
  -7   1   5        1.67        0.64      0.21 o
  -6   1   5        8.75        7.56      0.31 o
  -5   1   5       16.83       18.87      0.33 o
  -4   1   5      130.63      130.33      0.88 o
  -3   1   5        5.72        6.52      0.18 o
  -2   1   5      145.67      157.59      0.88 o
  -1   1   5     2096.42     2213.40      8.97 o
   0   1   5      286.01      332.28      1.58 o
   1   1   5      306.60      337.61      1.67 o
   2   1   5      476.43      487.62      2.08 o
   3   1   5      385.44      421.47      2.25 o
   4   1   5        0.79        0.13      0.10 o
   5   1   5      551.11      531.06      3.57 o
   6   1   5       25.36       23.02      0.59 o
   7   1   5       23.55       24.52      0.80 o
   8   1   5        1.41        0.71      0.45 o
  -9   2   5        0.65        1.94      0.84 o
  -8   2   5        7.55        8.26      0.54 o
  -7   2   5        3.78        3.80      0.31 o
  -6   2   5        2.61        2.59      0.24 o
  -5   2   5      125.17      121.64      0.95 o
  -4   2   5      203.78      193.81      1.20 o
  -3   2   5       26.39       27.63      0.31 o
  -2   2   5        5.14        6.45      0.14 o
  -1   2   5      493.21      490.68      2.47 o
   0   2   5      208.06      199.22      0.97 o
   1   2   5      315.96      319.74      1.85 o
   2   2   5      212.10      216.68      1.24 o
   3   2   5       14.33       13.78      0.17 o
   4   2   5      123.70      112.88      0.88 o
   5   2   5      248.55      252.10      1.80 o
   6   2   5       99.18      101.97      1.19 o
   7   2   5        4.06        3.59      0.62 o
   8   2   5        0.55        0.15      0.43 o
  -8   3   5        5.94        6.46      0.52 o
  -7   3   5        3.00        2.81      0.30 o
  -6   3   5        3.74        2.39      0.23 o
  -5   3   5        0.06        0.07      0.14 o
  -4   3   5       43.85       42.95      0.47 o
  -3   3   5      262.89      260.79      1.40 o
  -2   3   5       13.62       16.70      0.25 o
  -1   3   5      404.99      473.21      2.35 o
   0   3   5      360.40      377.65      1.95 o
   1   3   5        0.26        0.24      0.05 o
   2   3   5       72.47       82.11      0.63 o
   3   3   5        1.30        1.02      0.11 o
   4   3   5      308.69      290.07      1.84 o
   5   3   5       17.58       15.67      0.31 o
   6   3   5        8.66        8.89      0.32 o
   7   3   5        1.48        2.13      0.35 o
   8   3   5        6.28        4.93      0.67 o
  -8   4   5        4.15        4.77      0.51 o
  -7   4   5        6.61        6.76      0.41 o
  -6   4   5        2.20        2.74      0.26 o
  -5   4   5       29.80       30.62      0.52 o
  -4   4   5      111.68      110.60      0.93 o
  -3   4   5       15.14       10.68      0.26 o
  -2   4   5      971.39      972.55      4.48 o
  -1   4   5       96.41       94.22      0.67 o
   0   4   5       53.66       72.86      0.57 o
   1   4   5      136.54      133.28      0.83 o
   2   4   5       22.92       20.04      0.29 o
   3   4   5        0.37        0.01      0.12 o
   4   4   5      526.44      518.45      3.10 o
   5   4   5       43.86       43.10      0.53 o
   6   4   5      130.85      126.40      1.26 o
   7   4   5       15.59       18.03      0.63 o
   8   4   5        0.78        0.66      0.52 o
  -7   5   5        0.53        0.18      0.27 o
  -6   5   5       13.81       12.72      0.46 o
  -5   5   5        3.12        3.85      0.25 o
  -4   5   5        0.20        0.67      0.22 o
  -3   5   5      517.60      498.32      3.18 o
  -2   5   5      386.49      384.99      2.26 o
  -1   5   5        2.60        4.25      0.18 o
   0   5   5       23.96       26.01      0.37 o
   1   5   5      136.78      145.23      1.08 o
   2   5   5        7.35        7.39      0.20 o
   3   5   5        0.07        0.07      0.11 o
   4   5   5        5.33        6.34      0.22 o
   5   5   5        0.04        0.07      0.13 o
   6   5   5       46.75       47.72      0.74 o
   7   5   5       10.16       11.99      0.72 o
  -7   6   5       11.57       11.79      0.65 o
  -6   6   5        1.03        2.07      0.30 o
  -5   6   5       17.15       17.98      0.46 o
  -4   6   5        7.69        7.81      0.31 o
  -3   6   5       99.73       90.59      0.89 o
  -2   6   5       20.69       23.83      0.46 o
  -1   6   5        0.40        1.24      0.16 o
   0   6   5      157.17      159.60      1.17 o
   1   6   5       12.95       11.44      0.29 o
   2   6   5       19.48       20.66      0.33 o
   3   6   5        0.18        0.16      0.13 o
   4   6   5       79.68       79.34      0.90 o
   5   6   5       11.74       10.38      0.32 o
   6   6   5        0.41        0.91      0.22 o
   7   6   5       11.43       12.33      0.75 o
  -7   7   5        1.58        1.14      0.58 o
  -6   7   5        4.49        4.31      0.45 o
  -5   7   5       11.41       12.71      0.52 o
  -4   7   5        6.11        4.88      0.28 o
  -3   7   5        0.03        0.18      0.19 o
  -2   7   5        0.57        0.35      0.19 o
  -1   7   5       13.64       12.48      0.36 o
   0   7   5       45.86       44.47      0.65 o
   1   7   5        0.45        0.29      0.14 o
   2   7   5       21.38       21.12      0.41 o
   3   7   5       97.13       95.28      0.99 o
   4   7   5        0.23        0.19      0.15 o
   5   7   5       31.54       31.31      0.65 o
   6   7   5        7.98        9.19      0.52 o
  -6   8   5        5.81        5.76      0.79 o
  -5   8   5        1.72        0.97      0.29 o
  -4   8   5        1.07        1.21      0.28 o
  -3   8   5       64.03       68.30      0.97 o
  -2   8   5       12.81       10.73      0.48 o
  -1   8   5        1.09        1.01      0.23 o
   0   8   5        0.14        0.51      0.19 o
   1   8   5        1.58        1.55      0.22 o
   2   8   5       10.54       10.69      0.44 o
   3   8   5       19.20       18.99      0.57 o
   4   8   5       49.99       48.16      0.87 o
   5   8   5        0.09        0.27      0.27 o
  -5   9   5        6.90        5.93      0.63 o
  -4   9   5        0.69        0.29      0.34 o
  -3   9   5        0.01        0.16      0.25 o
  -2   9   5        2.42        2.44      0.30 o
  -1   9   5       31.36       32.86      0.92 o
   0   9   5       11.32       12.00      0.47 o
   1   9   5        0.25        0.57      0.27 o
   2   9   5        7.18        8.13      0.49 o
   3   9   5       27.69       29.70      0.84 o
   4   9   5        0.86        1.35      0.48 o
  -4  10   5        1.84        1.83      0.74 o
  -3  10   5        4.13        4.78      0.61 o
  -2  10   5       14.61       14.29      0.72 o
  -1  10   5       17.67       17.13      0.82 o
   0  10   5        0.00        0.24      0.33 o
   1  10   5        0.00        0.26      0.34 o
   2  10   5        1.67        1.78      0.81 o
   3  10   5        1.15        1.91      0.72 o
  -2  11   5        0.40       -0.16      0.67 o
  -8   0   6        1.33        0.91      0.46 o
  -7   0   6       57.72       52.20      1.28 o
  -6   0   6        5.13        4.93      0.40 o
  -5   0   6      105.50      111.85      1.26 o
  -4   0   6        0.88        1.06      0.19 o
  -3   0   6       85.34       70.91      0.81 o
  -2   0   6        0.83        0.05      0.09 o
  -1   0   6      273.19      274.04      2.04 o
   0   0   6        0.25       -0.10      0.10 o
   1   0   6      114.25      126.78      0.86 o
   2   0   6        2.13        1.18      0.07 o
   3   0   6      111.39      105.36      1.05 o
   4   0   6      521.87      531.20      4.35 o
   5   0   6      279.35      268.46      2.51 o
   6   0   6        1.21        1.66      0.32 o
   7   0   6        8.76       11.29      0.77 o
   8   0   6        0.62        0.58      0.63 o
  -8   1   6        1.63        0.68      0.32 o
  -7   1   6        0.18        0.24      0.21 o
  -6   1   6       59.45       55.78      0.87 o
  -5   1   6        0.00       -0.11      0.12 o
  -4   1   6       69.22       67.41      0.58 o
  -3   1   6        5.40        5.83      0.16 o
  -2   1   6     1023.23     1159.98      4.88 o
  -1   1   6     1784.10     1849.96      7.92 o
   0   1   6      369.73      370.53      1.70 o
   1   1   6      320.04      369.99      1.90 o
   2   1   6     1306.13     1468.23      6.40 o
   3   1   6       82.26       76.96      0.55 o
   4   1   6       84.18       85.88      0.79 o
   5   1   6       18.18       18.51      0.38 o
   6   1   6       40.25       42.38      0.79 o
   7   1   6       38.78       38.59      0.93 o
   8   1   6        0.00       -0.34      0.38 o
  -8   2   6        0.05        0.13      0.26 o
  -7   2   6        1.62        1.69      0.26 o
  -6   2   6        1.48        0.97      0.20 o
  -5   2   6        6.96        8.57      0.28 o
  -4   2   6        2.26        1.50      0.13 o
  -3   2   6      134.58      141.41      0.91 o
  -2   2   6      121.18      123.49      0.69 o
  -1   2   6      299.02      312.80      1.60 o
   0   2   6      340.82      399.76      1.86 o
   1   2   6      843.45      944.12      5.04 o
   2   2   6      558.49      570.43      2.96 o
   3   2   6      319.36      326.70      2.12 o
   4   2   6       78.38       77.21      0.68 o
   5   2   6        7.35        9.14      0.29 o
   6   2   6       56.10       56.15      0.82 o
   7   2   6        0.86        0.57      0.36 o
   8   2   6       15.28       15.82      1.48 o
  -8   3   6        8.89        9.78      0.60 o
  -7   3   6        0.06        0.13      0.22 o
  -6   3   6       31.62       33.71      0.58 o
  -5   3   6       18.97       16.96      0.40 o
  -4   3   6      747.18      735.29      4.07 o
  -3   3   6      173.18      152.83      1.00 o
  -2   3   6       77.08       86.78      0.61 o
  -1   3   6      298.07      323.01      1.94 o
   0   3   6      322.67      360.88      1.88 o
   1   3   6      560.29      554.42      2.81 o
   2   3   6      213.31      200.92      1.31 o
   3   3   6        0.56        0.75      0.10 o
   4   3   6     1039.59     1021.93      5.41 o
   5   3   6        0.50        0.43      0.14 o
   6   3   6       41.89       42.15      0.68 o
   7   3   6        1.69        1.24      0.27 o
   8   3   6        1.66        2.81      0.84 o
  -8   4   6        4.02        2.37      0.60 o
  -7   4   6        8.32        9.26      0.41 o
  -6   4   6        0.36        0.03      0.18 o
  -5   4   6       39.82       34.99      0.63 o
  -4   4   6        7.57        7.84      0.26 o
  -3   4   6      301.71      294.73      1.71 o
  -2   4   6       24.68       21.63      0.52 o
  -1   4   6      124.50      134.78      0.91 o
   0   4   6       36.05       44.06      0.46 o
   1   4   6       16.93       14.85      0.25 o
   2   4   6      102.82      102.24      0.88 o
   3   4   6      296.20      299.07      2.12 o
   4   4   6       40.66       35.88      0.44 o
   5   4   6       25.26       24.99      0.42 o
   6   4   6       34.36       30.72      0.56 o
   7   4   6        6.65        6.64      0.54 o
  -8   5   6        7.59        9.00      1.28 o
  -7   5   6        0.27       -0.18      0.24 o
  -6   5   6       35.40       36.70      0.80 o
  -5   5   6        3.28        2.83      0.26 o
  -4   5   6        0.14       -0.14      0.14 o
  -3   5   6      105.30      102.50      0.95 o
  -2   5   6       87.14       80.42      0.73 o
  -1   5   6       61.97       67.69      0.71 o
   0   5   6       23.56       27.78      0.39 o
   1   5   6       66.52       70.88      0.62 o
   2   5   6        0.48        0.46      0.11 o
   3   5   6        2.01        2.42      0.17 o
   4   5   6        0.00       -0.11      0.11 o
   5   5   6        1.32        1.62      0.17 o
   6   5   6       38.28       39.96      0.66 o
   7   5   6       44.82       44.75      1.09 o
  -7   6   6       10.00       11.00      0.84 o
  -6   6   6        0.08        0.08      0.23 o
  -5   6   6       13.21       13.51      0.42 o
  -4   6   6       29.05       28.78      0.54 o
  -3   6   6      480.57      451.11      3.21 o
  -2   6   6        9.52        9.13      0.34 o
  -1   6   6       41.85       42.77      0.83 o
   0   6   6        6.80        5.87      0.21 o
   1   6   6       35.27       37.33      0.46 o
   2   6   6       33.30       35.23      0.53 o
   3   6   6      547.54      543.71      3.16 o
   4   6   6        0.13        0.17      0.13 o
   5   6   6        0.77        0.70      0.17 o
   6   6   6       13.03       12.49      0.42 o
   7   6   6       17.10       18.95      0.84 o
  -7   7   6        0.01       -0.65      0.65 o
  -6   7   6       25.92       26.61      0.77 o
  -5   7   6        8.22       10.57      0.58 o
  -4   7   6       16.26       16.69      0.58 o
  -3   7   6        0.09        0.13      0.18 o
  -2   7   6      173.71      179.35      1.82 o
  -1   7   6        1.29        2.02      0.21 o
   0   7   6        0.95        1.25      0.18 o
   1   7   6        0.04       -0.05      0.14 o
   2   7   6       50.58       50.67      0.66 o
   3   7   6      113.30      115.84      1.11 o
   4   7   6        1.85        2.18      0.20 o
   5   7   6       10.66       12.98      0.38 o
   6   7   6        9.24       10.35      0.57 o
  -6   8   6        0.21        0.31      0.51 o
  -5   8   6        6.87        8.04      0.48 o
  -4   8   6       11.25       10.55      0.44 o
  -3   8   6        0.77        0.18      0.21 o
  -2   8   6        5.70        6.49      0.37 o
  -1   8   6        2.43        2.47      0.27 o
   0   8   6        5.22        4.51      0.29 o
   1   8   6        6.56        6.47      0.36 o
   2   8   6        1.73        1.83      0.22 o
   3   8   6        2.10        2.07      0.25 o
   4   8   6       38.40       34.67      0.73 o
   5   8   6       10.57       11.91      0.58 o
  -5   9   6        0.10        0.57      0.50 o
  -4   9   6       10.87        8.96      0.68 o
  -3   9   6        1.32        1.41      0.36 o
  -2   9   6        3.53        5.27      0.38 o
  -1   9   6       10.63        9.03      0.47 o
   0   9   6       42.36       44.38      1.00 o
   1   9   6       13.72       12.28      0.56 o
   2   9   6        0.40        0.57      0.24 o
   3   9   6       11.30       11.86      0.58 o
   4   9   6        5.62        5.47      0.45 o
  -4  10   6        0.48        1.06      0.77 o
  -3  10   6        1.31        1.32      0.40 o
  -2  10   6        3.88        4.04      0.54 o
  -1  10   6        0.33        0.02      0.38 o
   0  10   6        0.19        0.21      0.33 o
   1  10   6        1.15        1.43      0.40 o
   2  10   6        3.07        3.56      0.54 o
   3  10   6        0.17       -0.49      0.49 o
  -8   1   7        3.16        2.40      0.40 o
  -7   1   7       12.42       14.35      0.61 o
  -6   1   7        7.38        6.45      0.32 o
  -5   1   7       76.22       77.36      0.83 o
  -4   1   7      178.49      182.36      1.26 o
  -3   1   7       29.75       33.60      0.38 o
  -2   1   7      713.98      708.99      3.19 o
  -1   1   7      254.18      272.59      1.27 o
   0   1   7      343.86      341.51      1.57 o
   1   1   7      557.07      601.75      2.63 o
   2   1   7       18.89       20.84      0.18 o
   3   1   7       20.42       18.39      0.22 o
   4   1   7        0.92        0.07      0.10 o
   5   1   7        0.01        0.09      0.13 o
   6   1   7       32.31       30.61      0.60 o
   7   1   7        6.02        4.33      0.39 o
   8   1   7       25.36       28.45      1.22 o
  -8   2   7        0.13       -0.04      0.29 o
  -7   2   7        0.01        0.08      0.23 o
  -6   2   7       16.06       18.12      0.50 o
  -5   2   7       81.61       86.29      0.82 o
  -4   2   7       46.28       42.78      0.49 o
  -3   2   7       59.72       54.16      0.52 o
  -2   2   7       85.22       90.06      0.58 o
  -1   2   7      337.97      403.69      1.97 o
   0   2   7      134.32      129.31      0.67 o
   1   2   7      368.28      397.80      2.08 o
   2   2   7       61.35       67.52      0.55 o
   3   2   7      121.43      129.56      0.94 o
   4   2   7      103.37      100.72      0.85 o
   5   2   7      411.17      376.63      2.97 o
   6   2   7        1.99        2.41      0.23 o
   7   2   7        0.16        0.27      0.23 o
   8   2   7        1.70        1.89      0.50 o
  -8   3   7        3.00        2.32      0.40 o
  -7   3   7        0.57        0.27      0.23 o
  -6   3   7        1.28        1.68      0.22 o
  -5   3   7        0.14        0.10      0.15 o
  -4   3   7      465.89      443.50      2.52 o
  -3   3   7        2.95        1.65      0.14 o
  -2   3   7        3.03        4.75      0.14 o
  -1   3   7        2.74        2.50      0.17 o
   0   3   7      381.00      410.97      2.23 o
   1   3   7        2.90        4.55      0.15 o
   2   3   7        9.90        7.21      0.24 o
   3   3   7       98.58       91.54      0.72 o
   4   3   7      262.52      247.90      1.71 o
   5   3   7       30.18       29.95      0.50 o
   6   3   7        3.16        2.37      0.23 o
   7   3   7        7.49        7.54      0.46 o
  -7   4   7        1.99        3.46      0.34 o
  -6   4   7       72.33       70.15      1.08 o
  -5   4   7       66.96       61.59      0.78 o
  -4   4   7       50.97       52.67      0.63 o
  -3   4   7      171.44      171.88      1.13 o
  -2   4   7       14.60       13.78      0.30 o
  -1   4   7      408.08      407.59      2.48 o
   0   4   7       22.47       17.99      0.29 o
   1   4   7       97.24       96.21      0.83 o
   2   4   7      269.35      273.23      1.73 o
   3   4   7       33.05       32.31      0.41 o
   4   4   7      132.05      130.81      1.00 o
   5   4   7        4.05        2.78      0.19 o
   6   4   7        5.83        4.90      0.28 o
   7   4   7       29.62       28.76      0.95 o
  -7   5   7        5.44        6.58      0.44 o
  -6   5   7        9.26       10.18      0.40 o
  -5   5   7        1.30        1.32      0.21 o
  -4   5   7        5.70        6.55      0.26 o
  -3   5   7        0.98        1.06      0.17 o
  -2   5   7        4.55        4.62      0.22 o
  -1   5   7       98.28       98.66      0.86 o
   0   5   7        1.48        0.86      0.12 o
   1   5   7       18.64       20.03      0.33 o
   2   5   7      231.14      227.33      1.55 o
   3   5   7      376.14      362.62      2.29 o
   4   5   7       33.64       31.48      0.44 o
   5   5   7       28.77       27.41      0.50 o
   6   5   7       15.46       13.45      0.40 o
   7   5   7        2.23        2.43      0.40 o
  -7   6   7        2.07        1.63      0.62 o
  -6   6   7        0.03        0.16      0.21 o
  -5   6   7        6.21        4.99      0.30 o
  -4   6   7       47.89       50.65      0.87 o
  -3   6   7       32.73       35.75      0.67 o
  -2   6   7       30.00       28.15      0.56 o
  -1   6   7       19.78       20.44      0.41 o
   0   6   7       37.68       34.79      0.48 o
   1   6   7       13.14       11.86      0.29 o
   2   6   7       14.99       14.20      0.32 o
   3   6   7        8.93        9.88      0.26 o
   4   6   7       21.17       21.07      0.37 o
   5   6   7       24.55       22.80      0.47 o
   6   6   7        3.60        5.26      0.54 o
  -6   7   7        1.04        0.83      0.37 o
  -5   7   7        7.27        8.07      0.41 o
  -4   7   7        0.27        0.01      0.20 o
  -3   7   7      121.52      117.96      1.43 o
  -2   7   7       63.23       61.46      0.89 o
  -1   7   7        0.16        0.18      0.18 o
   0   7   7        2.48        1.37      0.19 o
   1   7   7       15.62       16.59      0.40 o
   2   7   7        0.26        0.25      0.15 o
   3   7   7       26.82       26.11      0.46 o
   4   7   7       33.60       30.87      0.52 o
   5   7   7       31.28       31.06      0.55 o
   6   7   7       21.53       23.92      0.80 o
  -6   8   7        1.09        1.46      0.61 o
  -5   8   7        2.05        1.38      0.40 o
  -4   8   7        8.83        5.82      0.37 o
  -3   8   7       51.31       45.90      0.87 o
  -2   8   7       14.89       17.06      0.59 o
  -1   8   7        4.68        4.78      0.35 o
   0   8   7        1.82        1.00      0.24 o
   1   8   7        0.32        0.12      0.22 o
   2   8   7       15.88       17.20      0.47 o
   3   8   7       50.18       51.91      0.77 o
   4   8   7        2.78        2.65      0.26 o
   5   8   7        0.03        0.41      0.27 o
  -5   9   7        8.14        7.89      1.25 o
  -4   9   7       15.02       14.71      0.85 o
  -3   9   7        6.00        5.62      0.58 o
  -2   9   7       21.90       22.68      0.70 o
  -1   9   7        3.93        4.33      0.76 o
   0   9   7       10.44       10.50      0.53 o
   1   9   7        0.55        0.23      0.24 o
   2   9   7        0.02       -0.05      0.22 o
   3   9   7        0.81        0.41      0.29 o
   4   9   7        0.59        0.08      0.37 o
  -2  10   7        1.49        1.71      0.58 o
  -1  10   7        0.06       -0.29      0.48 o
   0  10   7        1.93        2.51      0.60 o
   1  10   7       12.08       10.52      1.48 o
   2  10   7        8.53        7.63      0.99 o
  -8   0   8        0.45        0.47      0.46 o
  -7   0   8        4.09        4.10      1.04 o
  -6   0   8       25.25       24.04      1.00 o
  -5   0   8       12.42       10.85      0.68 o
  -4   0   8       85.71       92.21      1.30 o
  -3   0   8        1.30        1.33      0.19 o
  -2   0   8     1054.78     1139.09      7.45 o
  -1   0   8        7.46       13.35      0.22 o
   0   0   8       26.43       18.13      0.36 o
   1   0   8     1058.80     1077.15      6.74 o
   2   0   8      583.54      625.42      4.21 o
   3   0   8      147.81      157.53      1.46 o
   4   0   8      786.17      694.84      6.41 o
   5   0   8        1.37        1.72      0.25 o
   6   0   8       24.23       22.78      0.76 o
   7   0   8       13.87       14.99      0.87 o
  -8   1   8        1.30        1.67      0.38 o
  -7   1   8       20.88       19.59      0.71 o
  -6   1   8        1.25        0.91      0.23 o
  -5   1   8      621.94      626.59      4.18 o
  -4   1   8      139.43      133.91      1.02 o
  -3   1   8        2.85        2.55      0.15 o
  -2   1   8      737.38      772.46      3.65 o
  -1   1   8      369.76      402.11      1.87 o
   0   1   8      154.68      144.59      0.75 o
   1   1   8      257.12      311.47      1.45 o
   2   1   8        1.22        0.33      0.07 o
   3   1   8      143.24      162.83      0.95 o
   4   1   8      101.45       86.29      0.80 o
   5   1   8       40.43       38.90      0.54 o
   6   1   8       59.10       57.36      0.83 o
   7   1   8       67.81       77.07      1.55 o
  -8   2   8       17.41       17.28      0.77 o
  -7   2   8        2.71        3.37      0.39 o
  -6   2   8       31.82       37.90      0.75 o
  -5   2   8        2.80        3.40      0.19 o
  -4   2   8      357.60      334.46      2.08 o
  -3   2   8        7.39        5.65      0.19 o
  -2   2   8        1.62        1.37      0.09 o
  -1   2   8        2.49        0.88      0.08 o
   0   2   8       19.52       24.24      0.24 o
   1   2   8        0.94        0.76      0.07 o
   2   2   8       73.67       76.94      0.69 o
   3   2   8       79.02       80.53      0.70 o
   4   2   8        7.43        5.40      0.19 o
   5   2   8      144.88      133.39      1.24 o
   6   2   8        1.06        0.54      0.18 o
   7   2   8        5.61        6.67      0.51 o
  -8   3   8        5.13        4.96      0.88 o
  -7   3   8       15.68       17.10      0.68 o
  -6   3   8        0.45        0.05      0.20 o
  -5   3   8       11.85       14.51      0.39 o
  -4   3   8       82.83       85.18      0.73 o
  -3   3   8      144.49      166.00      1.09 o
  -2   3   8      134.75      142.27      0.91 o
  -1   3   8       11.16       12.76      0.24 o
   0   3   8        0.02        0.32      0.18 o
   1   3   8       29.10       37.61      0.36 o
   2   3   8       93.36       96.22      0.92 o
   3   3   8        2.80        2.22      0.27 o
   4   3   8       25.66       26.92      0.38 o
   5   3   8       79.75       74.93      0.84 o
   6   3   8       18.30       17.89      0.46 o
   7   3   8        1.70        2.09      0.37 o
  -7   4   8        0.02       -0.24      0.28 o
  -6   4   8        0.03        0.07      0.21 o
  -5   4   8       28.91       26.15      0.51 o
  -4   4   8       12.69       11.50      0.30 o
  -3   4   8       44.85       42.76      0.51 o
  -2   4   8       37.48       28.50      0.43 o
  -1   4   8        0.00       -0.11      0.11 o
   0   4   8      356.53      371.86      2.54 o
   1   4   8        0.97        0.38      0.13 o
   2   4   8      378.36      383.21      2.33 o
   3   4   8       69.14       66.87      0.63 o
   4   4   8       70.89       71.54      0.88 o
   5   4   8       57.32       54.81      0.70 o
   6   4   8        2.08        1.84      0.22 o
   7   4   8        4.41        4.52      0.46 o
  -7   5   8       12.58       12.96      0.97 o
  -6   5   8        8.70       10.48      0.43 o
  -5   5   8        5.50        6.50      0.31 o
  -4   5   8       17.40       17.87      0.44 o
  -3   5   8      212.46      215.56      1.53 o
  -2   5   8        1.37        0.80      0.16 o
  -1   5   8        3.85        2.61      0.20 o
   0   5   8        3.53        4.24      0.20 o
   1   5   8       13.68       11.83      0.28 o
   2   5   8      128.09      121.43      0.95 o
   3   5   8      604.60      591.33      4.40 o
   4   5   8        1.66        1.56      0.15 o
   5   5   8        0.62        0.73      0.16 o
   6   5   8       28.29       27.42      0.54 o
   7   5   8        1.77        1.69      0.72 o
  -6   6   8       38.84       40.16      1.03 o
  -5   6   8        3.21        3.05      0.32 o
  -4   6   8       18.62       21.89      0.52 o
  -3   6   8       25.75       25.55      0.57 o
  -2   6   8       21.45       22.24      0.48 o
  -1   6   8        7.46        5.77      0.33 o
   0   6   8        3.67        3.58      0.21 o
   1   6   8       25.85       27.32      0.43 o
   2   6   8      164.14      164.81      1.31 o
   3   6   8      143.56      135.82      1.06 o
   4   6   8        1.47        1.91      0.16 o
   5   6   8        7.37        6.50      0.36 o
   6   6   8        9.94       10.73      0.46 o
  -6   7   8        0.43        0.50      0.41 o
  -5   7   8        3.56        3.68      0.35 o
  -4   7   8        3.10        3.24      0.32 o
  -3   7   8        0.00        0.34      0.25 o
  -2   7   8        1.36        0.97      0.23 o
  -1   7   8       48.76       47.43      0.88 o
   0   7   8       25.11       24.73      0.51 o
   1   7   8        2.30        2.04      0.21 o
   2   7   8        1.37        1.15      0.22 o
   3   7   8       47.60       46.54      0.62 o
   4   7   8       20.67       19.23      0.41 o
   5   7   8        1.90        2.01      0.23 o
   6   7   8        3.86        3.90      0.75 o
  -5   8   8        0.95        1.29      0.45 o
  -4   8   8       47.28       43.59      1.23 o
  -3   8   8       27.88       28.52      1.11 o
  -2   8   8        0.90        0.83      0.26 o
  -1   8   8        2.81        3.45      0.60 o
   0   8   8       35.00       31.62      0.71 o
   1   8   8        0.26       -0.19      0.19 o
   2   8   8       71.05       68.80      1.22 o
   3   8   8        1.38        1.07      0.21 o
   4   8   8       17.29       17.38      0.48 o
   5   8   8        6.55        6.20      0.73 o
  -4   9   8       24.85       26.21      0.99 o
  -3   9   8        0.38       -0.05      0.36 o
  -2   9   8        4.48        5.02      0.47 o
  -1   9   8        0.01        0.16      0.27 o
   0   9   8        5.58        5.62      0.44 o
   1   9   8        8.59        8.88      0.45 o
   2   9   8        0.00       -0.23      0.26 o
   3   9   8       10.52       10.23      0.84 o
   4   9   8       12.28        9.88      0.99 o
  -2  10   8        9.51       10.91      0.87 o
  -1  10   8        0.13       -0.12      0.35 o
   0  10   8        3.19        2.88      0.47 o
   1  10   8        2.07        1.80      0.69 o
   2  10   8        2.49        2.41      0.66 o
  -8   1   9        1.15        2.51      0.42 o
  -7   1   9        0.69        1.43      0.34 o
  -6   1   9       79.01       82.88      1.15 o
  -5   1   9       12.59       10.14      0.36 o
  -4   1   9       14.88       14.72      0.35 o
  -3   1   9        6.86        7.36      0.28 o
  -2   1   9       25.98       27.41      0.39 o
  -1   1   9      298.06      315.90      1.58 o
   0   1   9        7.79        8.14      0.15 o
   1   1   9      419.88      409.93      2.03 o
   2   1   9       56.37       56.13      0.43 o
   3   1   9      107.69       98.20      0.61 o
   4   1   9        3.30        4.00      0.16 o
   5   1   9        8.90        6.49      0.32 o
   6   1   9        8.12        8.07      0.38 o
   7   1   9        0.93        0.93      0.33 o
  -8   2   9        0.37       -0.24      0.61 o
  -7   2   9        8.65        9.89      0.55 o
  -6   2   9        0.23        0.13      0.22 o
  -5   2   9       21.38       24.64      0.48 o
  -4   2   9      143.91      149.46      1.31 o
  -3   2   9       12.18       17.25      0.32 o
  -2   2   9      213.27      229.31      1.35 o
  -1   2   9       46.38       52.23      0.47 o
   0   2   9      134.33      134.00      0.82 o
   1   2   9      513.62      525.25      2.44 o
   2   2   9       12.26       11.47      0.23 o
   3   2   9       46.43       49.92      0.59 o
   4   2   9      124.18      107.88      0.90 o
   5   2   9        0.70        1.18      0.26 o
   6   2   9       58.35       61.90      0.86 o
   7   2   9       11.77       12.08      0.73 o
  -7   3   9       19.21       19.50      0.80 o
  -6   3   9        1.20        1.14      0.32 o
  -5   3   9        2.68        3.68      0.31 o
  -4   3   9       42.55       40.02      0.61 o
  -3   3   9      280.07      274.08      1.89 o
  -2   3   9       83.41       86.08      0.78 o
  -1   3   9       27.26       32.69      0.42 o
   0   3   9      130.63      130.55      0.93 o
   1   3   9      378.29      379.56      2.26 o
   2   3   9       73.58       73.33      0.82 o
   3   3   9        6.24        6.94      0.20 o
   4   3   9       25.67       24.40      0.44 o
   5   3   9        0.24        0.05      0.13 o
   6   3   9       21.54       19.92      0.49 o
   7   3   9        7.50        9.33      0.58 o
  -7   4   9       19.22       22.33      0.79 o
  -6   4   9        0.06       -0.07      0.22 o
  -5   4   9       21.11       23.72      0.56 o
  -4   4   9        0.21        0.20      0.17 o
  -3   4   9       61.78       62.99      0.71 o
  -2   4   9       61.45       59.91      0.80 o
  -1   4   9       36.78       33.07      0.49 o
   0   4   9       91.91      104.17      0.90 o
   1   4   9        1.18        1.25      0.11 o
   2   4   9      509.30      488.14      3.60 o
   3   4   9       41.11       42.47      0.56 o
   4   4   9      105.32       98.00      0.91 o
   5   4   9        9.28        9.71      0.30 o
   6   4   9        2.86        3.85      0.25 o
   7   4   9        9.23        8.52      0.81 o
  -7   5   9        1.19        0.91      0.35 o
  -6   5   9        6.45        8.13      0.66 o
  -5   5   9        0.15        0.33      0.29 o
  -4   5   9        9.54        8.58      0.38 o
  -3   5   9       70.08       67.83      0.91 o
  -2   5   9       12.23       10.27      0.35 o
  -1   5   9        9.47        5.71      0.24 o
   0   5   9      118.15      112.32      1.07 o
   1   5   9        0.01        0.07      0.10 o
   2   5   9       61.87       56.33      0.55 o
   3   5   9        4.51        4.99      0.20 o
   4   5   9       13.16       13.52      0.27 o
   5   5   9       33.19       35.76      0.57 o
   6   5   9        0.64        0.42      0.20 o
  -6   6   9        0.95        0.69      0.34 o
  -5   6   9       16.19       16.49      0.61 o
  -4   6   9       20.20       17.67      0.60 o
  -3   6   9        6.89        6.77      0.44 o
  -2   6   9       12.38       13.27      0.42 o
  -1   6   9        0.03        0.11      0.17 o
   0   6   9        1.40        2.15      0.19 o
   1   6   9        5.60        5.49      0.27 o
   2   6   9        0.56        1.30      0.15 o
   3   6   9       42.12       43.48      0.49 o
   4   6   9        6.44        5.87      0.22 o
   5   6   9        7.69        5.54      0.29 o
   6   6   9        3.78        3.71      0.31 o
  -6   7   9        1.11        1.00      0.41 o
  -5   7   9       10.41       12.07      0.63 o
  -4   7   9        1.44        1.26      0.31 o
  -3   7   9       43.56       45.20      1.03 o
  -2   7   9        3.87        3.60      0.35 o
  -1   7   9       10.84        9.27      0.42 o
   0   7   9        0.79        0.50      0.17 o
   1   7   9        2.08        1.96      0.21 o
   2   7   9      214.94      206.26      2.08 o
   3   7   9        0.49        0.41      0.14 o
   4   7   9        1.92        1.83      0.18 o
   5   7   9        0.00       -0.18      0.21 o
   6   7   9        1.19        1.26      0.51 o
  -5   8   9        7.67        9.93      0.99 o
  -4   8   9       13.75       14.21      0.69 o
  -3   8   9        6.17        5.06      0.45 o
  -2   8   9        0.57        0.88      0.31 o
  -1   8   9        0.06       -0.19      0.19 o
   0   8   9       28.37       24.58      0.81 o
   1   8   9        4.33        4.51      0.51 o
   2   8   9       27.93       28.28      0.63 o
   3   8   9        2.89        2.55      0.23 o
   4   8   9        4.13        4.11      0.32 o
   5   8   9        3.29        3.38      0.58 o
  -4   9   9        2.33        1.25      0.70 o
  -3   9   9        7.55        8.67      0.66 o
  -2   9   9        0.68        0.50      0.37 o
  -1   9   9        1.24        1.52      0.39 o
   0   9   9        4.60        5.23      0.43 o
   1   9   9       12.85       10.68      0.85 o
   2   9   9        2.40        2.57      0.29 o
   3   9   9       10.86       13.53      0.55 o
   0  10   9        0.09        0.77      0.63 o
   1  10   9       11.71       12.98      1.18 o
  -7   0  10        4.91        6.79      0.71 o
  -6   0  10        5.13        7.07      0.49 o
  -5   0  10      615.88      613.96      6.11 o
  -4   0  10        0.04        0.21      0.20 o
  -3   0  10       35.99       39.61      0.84 o
  -2   0  10        5.82        6.23      0.25 o
  -1   0  10       83.23       86.40      0.87 o
   0   0  10        0.09        0.27      0.11 o
   1   0  10      192.95      205.39      1.52 o
   2   0  10        9.44       10.19      0.25 o
   3   0  10      382.17      332.42      2.60 o
   4   0  10      628.38      561.58      5.30 o
   5   0  10       34.06       33.07      0.83 o
   6   0  10       16.98       18.46      0.71 o
   7   0  10       89.02       92.42      2.97 o
  -7   1  10        0.03       -0.11      0.29 o
  -6   1  10       76.55       68.83      1.05 o
  -5   1  10       86.53       86.98      0.99 o
  -4   1  10       17.42       15.25      0.35 o
  -3   1  10      104.66      104.41      0.88 o
  -2   1  10       21.96       23.80      0.42 o
  -1   1  10        0.37        0.00      0.08 o
   0   1  10      110.58       99.16      0.65 o
   1   1  10      298.77      288.85      1.44 o
   2   1  10       21.39       21.97      0.25 o
   3   1  10       16.10       11.81      0.18 o
   4   1  10       99.99       83.06      0.79 o
   5   1  10       50.69       48.66      0.73 o
   6   1  10       44.58       47.68      0.79 o
   7   1  10        0.22        0.06      0.29 o
  -7   2  10        3.44        2.82      0.43 o
  -6   2  10       15.60       14.62      0.51 o
  -5   2  10        8.56        7.77      0.32 o
  -4   2  10        1.03        0.73      0.15 o
  -3   2  10      164.62      158.22      1.25 o
  -2   2  10        9.07       11.24      0.27 o
  -1   2  10        4.16        2.72      0.13 o
   0   2  10        9.75       11.49      0.20 o
   1   2  10      493.61      478.65      2.62 o
   2   2  10      190.12      189.87      1.25 o
   3   2  10      319.57      288.53      1.96 o
   4   2  10        0.28       -0.06      0.10 o
   5   2  10        3.01        3.96      0.35 o
   6   2  10       21.69       21.75      0.50 o
   7   2  10        7.90        8.49      0.56 o
  -7   3  10        7.12        8.09      0.53 o
  -6   3  10       46.77       52.26      0.91 o
  -5   3  10       23.94       23.90      0.54 o
  -4   3  10       70.73       74.50      0.82 o
  -3   3  10       12.84       11.45      0.33 o
  -2   3  10       44.31       35.76      0.48 o
  -1   3  10       12.59        9.62      0.24 o
   0   3  10      235.15      254.70      1.61 o
   1   3  10      124.27      110.20      0.97 o
   2   3  10      108.10      113.42      1.31 o
   3   3  10       64.23       58.98      0.75 o
   4   3  10       18.05       16.58      0.39 o
   5   3  10      154.60      144.54      1.31 o
   6   3  10       35.19       37.45      0.65 o
   7   3  10       18.29       17.86      0.61 o
  -7   4  10        0.00        0.10      0.31 o
  -6   4  10        1.76        1.19      0.30 o
  -5   4  10        8.51       11.69      0.51 o
  -4   4  10       13.01       12.98      0.40 o
  -3   4  10        0.93        1.85      0.20 o
  -2   4  10        0.07       -0.09      0.13 o
  -1   4  10       37.13       33.72      0.46 o
   0   4  10        6.78        6.65      0.22 o
   1   4  10       26.11       25.33      0.34 o
   2   4  10      246.35      249.30      2.36 o
   3   4  10        0.13       -0.04      0.14 o
   4   4  10       54.66       52.38      0.90 o
   5   4  10        3.96        4.86      0.49 o
   6   4  10        0.07        0.36      0.19 o
   7   4  10       10.68       12.93      0.71 o
  -6   5  10       10.04       11.96      0.64 o
  -5   5  10        2.45        2.00      0.30 o
  -4   5  10      126.44      128.32      1.72 o
  -3   5  10        0.24        0.61      0.20 o
  -2   5  10       18.51       13.63      0.39 o
  -1   5  10        7.82        5.81      0.26 o
   0   5  10        0.02       -0.02      0.12 o
   1   5  10       44.44       44.71      0.54 o
   2   5  10       38.48       39.51      0.49 o
   3   5  10      115.11      108.52      1.58 o
   4   5  10        1.26        1.45      0.17 o
   5   5  10        2.50        2.31      0.33 o
   6   5  10        1.42        2.68      0.63 o
   7   5  10       25.47       29.44      1.40 o
  -6   6  10        4.71        5.86      0.52 o
  -5   6  10        0.10        0.60      0.28 o
  -4   6  10        9.42       11.34      0.83 o
  -3   6  10        0.00        0.03      0.22 o
  -2   6  10       19.63       17.10      0.50 o
  -1   6  10      232.39      214.78      2.03 o
   0   6  10        6.52        5.05      0.25 o
   1   6  10        3.33        3.69      0.19 o
   2   6  10       14.59       13.03      0.28 o
   3   6  10      190.20      186.48      1.95 o
   4   6  10       42.51       44.05      0.79 o
   5   6  10        3.58        3.81      0.32 o
   6   6  10        0.00        0.30      0.40 o
  -6   7  10        1.04        1.60      0.82 o
  -5   7  10        5.26        4.78      0.55 o
  -4   7  10        0.39        0.70      0.29 o
  -3   7  10       12.10       11.60      0.52 o
  -2   7  10        1.82        1.77      0.31 o
  -1   7  10        8.46        8.07      0.40 o
   0   7  10        0.59        0.49      0.20 o
   1   7  10        2.35        2.34      0.20 o
   2   7  10       22.38       21.04      0.42 o
   3   7  10        0.03       -0.10      0.14 o
   4   7  10        1.05        1.21      0.20 o
   5   7  10       14.17       14.40      1.13 o
   6   7  10        0.95        0.45      0.41 o
  -4   8  10       15.30       17.46      0.78 o
  -3   8  10        1.22        1.22      0.39 o
  -2   8  10        2.99        2.20      0.36 o
  -1   8  10        2.69        2.54      0.31 o
   0   8  10        0.17        0.23      0.21 o
   1   8  10       17.57       18.31      0.55 o
   2   8  10        0.02        0.35      0.21 o
   3   8  10        1.29        1.27      0.21 o
   4   8  10        0.77        0.60      0.42 o
   5   8  10        6.79        7.28      0.73 o
  -3   9  10        6.98        8.64      1.18 o
  -2   9  10       11.72       11.27      0.72 o
  -1   9  10        0.16        0.79      0.37 o
   0   9  10        0.42        0.21      0.25 o
   1   9  10        7.54        6.22      0.45 o
   2   9  10        8.46        7.50      0.41 o
   3   9  10        8.35       10.64      0.69 o
   4   9  10        0.00        0.23      0.46 o
  -7   1  11        6.91        7.65      0.53 o
  -6   1  11       22.38       21.10      0.60 o
  -5   1  11        5.90        5.28      0.29 o
  -4   1  11       36.03       33.37      0.52 o
  -3   1  11       12.25       11.08      0.30 o
  -2   1  11       34.12       39.87      0.52 o
  -1   1  11        3.39        4.13      0.21 o
   0   1  11       27.12       25.26      0.29 o
   1   1  11        6.20        6.59      0.15 o
   2   1  11      127.00      129.25      0.80 o
   3   1  11       32.61       27.29      0.32 o
   4   1  11        0.43        0.33      0.17 o
   5   1  11       16.76       15.78      0.42 o
   6   1  11       18.73       20.97      0.53 o
   7   1  11       11.57       11.02      0.62 o
  -7   2  11        8.63        9.70      1.29 o
  -6   2  11       48.83       51.59      0.92 o
  -5   2  11        5.18        6.35      0.31 o
  -4   2  11       21.17       20.61      0.46 o
  -3   2  11        0.07        0.35      0.14 o
  -2   2  11        0.80        1.62      0.16 o
  -1   2  11        0.28        0.26      0.10 o
   0   2  11       21.64       22.41      0.29 o
   1   2  11     1071.02     1056.71      6.10 o
   2   2  11        3.64        3.21      0.12 o
   3   2  11       57.01       47.82      0.50 o
   4   2  11        3.09        3.19      0.17 o
   5   2  11        0.01        0.34      0.14 o
   6   2  11        0.21        0.07      0.18 o
   7   2  11       53.41       57.52      2.22 o
  -7   3  11       10.82        9.25      0.57 o
  -6   3  11       38.70       39.10      0.80 o
  -5   3  11       20.67       19.02      0.52 o
  -4   3  11       22.47       23.83      0.49 o
  -3   3  11        3.21        4.24      0.24 o
  -2   3  11       19.92       12.37      0.36 o
  -1   3  11       55.67       48.88      0.50 o
   0   3  11       54.82       55.99      0.56 o
   1   3  11       25.19       22.54      0.32 o
   2   3  11      305.98      285.77      2.63 o
   3   3  11        9.09        8.79      0.46 o
   4   3  11       79.93       81.02      0.98 o
   5   3  11        0.07        0.24      0.22 o
   6   3  11       15.01       19.25      0.50 o
   7   3  11        2.03        2.24      0.41 o
  -7   4  11        4.49        5.71      0.80 o
  -6   4  11        1.51        1.72      0.34 o
  -5   4  11       15.01       12.33      0.49 o
  -4   4  11       20.24       19.54      0.59 o
  -3   4  11       12.03       13.68      0.40 o
  -2   4  11       59.53       61.59      0.84 o
  -1   4  11        6.71        3.68      0.20 o
   0   4  11       27.96       25.93      0.39 o
   1   4  11        4.74        3.18      0.16 o
   2   4  11       86.10       85.16      1.25 o
   3   4  11       63.30       62.23      1.21 o
   4   4  11        0.00        0.29      0.18 o
   5   4  11       12.31       12.54      0.41 o
   6   4  11        2.75        2.76      0.46 o
   7   4  11       27.62       29.23      1.37 o
  -7   5  11        3.71        4.63      1.08 o
  -6   5  11        8.64        9.68      0.60 o
  -5   5  11        3.04        2.60      0.33 o
  -4   5  11        0.45        1.25      0.32 o
  -3   5  11        9.97       10.22      0.37 o
  -2   5  11        4.96        3.98      0.26 o
  -1   5  11       39.76       38.86      0.63 o
   0   5  11       20.55       20.87      0.39 o
   1   5  11       80.60       79.46      0.80 o
   2   5  11       10.46        8.61      0.48 o
   3   5  11        0.07        0.19      0.12 o
   4   5  11       11.47       10.96      0.38 o
   5   5  11       10.44       10.43      0.70 o
   6   5  11        5.77        5.75      0.60 o
   7   5  11        1.69        1.22      0.49 o
  -6   6  11        3.92        4.80      0.74 o
  -5   6  11        3.27        3.56      0.51 o
  -4   6  11       15.53       15.99      0.61 o
  -3   6  11        3.68        3.59      0.34 o
  -2   6  11        2.10        1.84      0.25 o
  -1   6  11        0.66        0.22      0.27 o
   0   6  11        1.52        0.83      0.17 o
   1   6  11        6.82        6.37      0.25 o
   2   6  11        5.22        5.15      0.41 o
   3   6  11        1.93        1.92      0.21 o
   4   6  11        0.30       -0.01      0.14 o
   5   6  11        0.32        0.25      0.18 o
   6   6  11        5.67        5.68      0.64 o
  -5   7  11        6.39        6.41      0.75 o
  -4   7  11        6.93        8.12      0.56 o
  -3   7  11        4.66        5.38      0.42 o
  -2   7  11        1.90        1.93      0.43 o
  -1   7  11       28.85       27.38      0.68 o
   0   7  11       14.56       12.23      0.44 o
   1   7  11        0.16       -0.05      0.14 o
   2   7  11      167.33      169.70      2.54 o
   3   7  11        1.65        1.93      0.23 o
   4   7  11        8.92        7.02      0.33 o
   5   7  11        0.21        0.18      0.35 o
  -4   8  11        2.48        3.61      0.93 o
  -3   8  11        6.92        9.11      0.66 o
  -2   8  11        4.92        4.37      0.68 o
  -1   8  11        2.15        2.16      0.54 o
   0   8  11        3.73        4.24      0.36 o
   1   8  11       22.35       23.93      0.61 o
   2   8  11        8.57        8.18      0.41 o
   3   8  11        5.66        5.69      0.38 o
   4   8  11        3.86        3.31      0.46 o
   5   8  11        3.85        4.11      0.58 o
  -2   9  11        0.63        0.65      0.63 o
  -1   9  11        0.04       -0.34      0.34 o
   0   9  11        1.78        2.55      0.37 o
   1   9  11       25.94       23.91      0.86 o
   2   9  11       15.23       14.86      0.73 o
   3   9  11        4.69        5.64      0.67 o
   4   9  11        2.67        3.65      0.63 o
  -7   0  12        5.23        4.43      0.65 o
  -6   0  12       10.57        8.23      0.81 o
  -5   0  12        0.06        0.42      0.26 o
  -4   0  12        9.32        9.15      0.44 o
  -3   0  12        1.83        2.21      0.34 o
  -2   0  12        8.99        5.92      0.41 o
  -1   0  12       67.79       68.78      0.96 o
   0   0  12     2596.60     2563.88     18.16 o
   1   0  12      333.69      331.66      2.51 o
   2   0  12       98.98       91.04      0.93 o
   3   0  12        4.42        3.07      0.20 o
   4   0  12       10.29        6.47      0.38 o
   5   0  12      171.30      169.98      2.36 o
   6   0  12       31.23       30.48      1.37 o
  -7   1  12        0.73        0.32      0.33 o
  -6   1  12       13.95       14.54      0.49 o
  -5   1  12       68.50       66.06      0.86 o
  -4   1  12        1.56        0.93      0.20 o
  -3   1  12        5.09        2.63      0.20 o
  -2   1  12       30.25       26.06      0.46 o
  -1   1  12        0.51        0.15      0.12 o
   0   1  12      331.37      326.16      1.90 o
   1   1  12       95.91       93.11      0.63 o
   2   1  12        9.43        8.29      0.18 o
   3   1  12       11.16       14.76      0.26 o
   4   1  12      150.79      132.61      1.65 o
   5   1  12       10.18       10.49      0.36 o
   6   1  12        5.39        4.83      0.33 o
  -7   2  12        0.09        0.32      0.33 o
  -6   2  12       24.05       22.71      0.86 o
  -5   2  12        1.14        1.05      0.34 o
  -4   2  12        6.92        6.77      0.30 o
  -3   2  12        0.12        0.07      0.15 o
  -2   2  12      106.35       94.98      0.93 o
  -1   2  12        2.40        3.35      0.17 o
   0   2  12       83.94       85.83      0.68 o
   1   2  12       66.94       69.17      0.60 o
   2   2  12      101.80       95.46      0.82 o
   3   2  12      329.87      302.82      2.89 o
   4   2  12        3.46        3.84      0.31 o
   5   2  12        0.13        0.39      0.17 o
   6   2  12        0.96        0.71      0.24 o
  -7   3  12        6.94        5.08      0.76 o
  -6   3  12        0.08       -0.07      0.28 o
  -5   3  12       16.08       19.81      0.55 o
  -4   3  12        7.76        8.38      0.43 o
  -3   3  12       18.41       14.44      0.40 o
  -2   3  12        2.83        2.65      0.20 o
  -1   3  12      152.14      156.33      1.14 o
   0   3  12      114.27      116.13      0.86 o
   1   3  12       34.96       36.90      0.45 o
   2   3  12       55.89       50.40      0.92 o
   3   3  12       15.59       14.46      0.68 o
   4   3  12        1.09        0.46      0.13 o
   5   3  12       19.36       18.89      0.51 o
   6   3  12       15.13       12.64      0.62 o
  -7   4  12        2.99        2.92      0.97 o
  -6   4  12        1.91        2.32      0.41 o
  -5   4  12       16.80       18.05      0.59 o
  -4   4  12       18.47       15.67      0.49 o
  -3   4  12       11.48        9.04      0.37 o
  -2   4  12       42.39       37.75      0.61 o
  -1   4  12       12.50        8.66      0.26 o
   0   4  12        0.53        0.57      0.14 o
   1   4  12       42.06       39.08      0.51 o
   2   4  12        0.10        0.51      0.27 o
   3   4  12       18.45       19.42      0.81 o
   4   4  12        0.01        0.11      0.24 o
   5   4  12        1.61        1.29      0.26 o
   6   4  12       10.06        9.16      0.71 o
   7   4  12       43.99       48.79      1.76 o
  -6   5  12        0.38        0.30      0.35 o
  -5   5  12        6.14        6.06      0.50 o
  -4   5  12        6.93        6.50      0.43 o
  -3   5  12       17.20       16.92      0.49 o
  -2   5  12       20.33       19.11      0.49 o
  -1   5  12       85.47       84.36      0.95 o
   0   5  12        9.57        9.80      0.30 o
   1   5  12       91.08       88.84      0.90 o
   2   5  12       16.52       16.57      0.36 o
   3   5  12        4.54        3.26      0.47 o
   4   5  12       58.95       58.75      1.19 o
   5   5  12       22.62       23.51      1.27 o
   6   5  12        2.07        1.59      0.42 o
  -5   6  12        5.53        8.04      0.65 o
  -4   6  12       21.21       23.26      0.73 o
  -3   6  12        2.17        2.01      0.30 o
  -2   6  12        1.33        1.73      0.25 o
  -1   6  12        0.23        0.62      0.22 o
   0   6  12        3.10        2.52      0.21 o
   1   6  12        1.84        1.44      0.19 o
   2   6  12        0.18        0.36      0.15 o
   3   6  12        1.92        2.01      0.19 o
   4   6  12       16.41       18.06      0.41 o
   5   6  12        3.40        4.82      0.57 o
   6   6  12        0.55        0.69      0.41 o
  -4   7  12        7.19        8.14      0.66 o
  -3   7  12        5.68        5.37      0.49 o
  -2   7  12        1.17        2.03      0.32 o
  -1   7  12        0.25        0.07      0.20 o
   0   7  12        0.00       -0.08      0.18 o
   1   7  12        0.63        0.39      0.16 o
   2   7  12       12.69       13.86      0.54 o
   3   7  12        1.21        0.92      0.22 o
   4   7  12        0.00       -0.08      0.18 o
   5   7  12        0.29        0.10      0.31 o
  -3   8  12       13.89       15.44      0.95 o
  -2   8  12        7.91        7.17      0.70 o
  -1   8  12        1.61        2.86      0.44 o
   0   8  12       10.47       10.92      0.58 o
   1   8  12        5.32        5.70      0.33 o
   2   8  12       19.73       17.52      0.72 o
   3   8  12       24.83       25.62      1.02 o
   4   8  12        1.61        1.64      0.42 o
  -1   9  12        4.19        5.27      0.90 o
   0   9  12        4.34        4.78      0.59 o
   1   9  12       13.47       14.43      0.86 o
   2   9  12       11.82       14.87      0.99 o
   3   9  12        4.61        4.62      0.63 o
  -7   1  13        4.03        4.79      0.90 o
  -6   1  13       14.57       13.20      0.54 o
  -5   1  13        1.32        1.13      0.27 o
  -4   1  13        5.51        5.52      0.30 o
  -3   1  13        2.35        1.09      0.24 o
  -2   1  13       62.05       58.94      0.78 o
  -1   1  13        0.32        0.66      0.15 o
   0   1  13       24.39       20.56      0.35 o
   1   1  13      301.46      293.40      1.73 o
   2   1  13       11.69       10.69      0.22 o
   3   1  13      130.53      116.14      0.89 o
   4   1  13        0.03       -0.06      0.14 o
   5   1  13        3.02        3.03      0.24 o
   6   1  13        0.30        0.44      0.26 o
  -6   2  13       49.01       47.31      1.02 o
  -5   2  13        0.01       -0.03      0.20 o
  -4   2  13        0.86        0.65      0.20 o
  -3   2  13       24.02       23.39      0.51 o
  -2   2  13       54.95       48.64      0.79 o
  -1   2  13       40.81       44.96      0.54 o
   0   2  13       31.49       34.89      0.42 o
   1   2  13       42.24       39.65      0.44 o
   2   2  13        0.71        0.69      0.10 o
   3   2  13        1.88        1.56      0.14 o
   4   2  13        6.08        7.35      0.44 o
   5   2  13        9.69       10.39      0.53 o
   6   2  13      153.43      165.76      3.07 o
  -7   3  13       15.61       14.50      1.54 o
  -6   3  13        2.12        3.05      0.42 o
  -5   3  13       13.34       17.11      0.57 o
  -4   3  13        3.52        3.80      0.29 o
  -3   3  13        1.45        1.30      0.22 o
  -2   3  13        1.20        1.10      0.19 o
  -1   3  13      100.25       93.01      0.94 o
   0   3  13       31.35       27.28      0.42 o
   1   3  13       12.16       13.18      0.26 o
   2   3  13        4.19        3.14      0.23 o
   3   3  13       26.01       20.58      0.81 o
   4   3  13        1.49        1.89      0.32 o
   5   3  13        5.30        6.73      0.36 o
  -6   4  13       11.01       11.80      0.65 o
  -5   4  13        3.75        3.88      0.40 o
  -4   4  13        0.03        0.22      0.21 o
  -3   4  13       21.44       22.79      0.55 o
  -2   4  13       34.36       27.62      0.56 o
  -1   4  13        8.41        8.72      0.31 o
   0   4  13       42.28       39.75      0.58 o
   1   4  13        3.52        3.38      0.22 o
   2   4  13      190.91      174.78      2.37 o
   3   4  13        0.62        0.73      0.33 o
   4   4  13       12.02       14.17      0.79 o
   5   4  13        0.18        0.77      0.20 o
   6   4  13       43.03       46.97      1.49 o
  -6   5  13        0.43        0.67      0.75 o
  -5   5  13        7.23        7.90      0.57 o
  -4   5  13        0.19       -0.25      0.25 o
  -3   5  13        0.20        0.28      0.20 o
  -2   5  13        5.74        4.27      0.29 o
  -1   5  13        3.00        2.28      0.23 o
   0   5  13        5.48        4.64      0.25 o
   1   5  13       55.98       56.28      0.96 o
   2   5  13       11.34       11.34      0.40 o
   3   5  13       19.61       19.55      0.91 o
   4   5  13        0.00        1.49      0.66 o
   5   5  13        3.83        3.95      0.38 o
   6   5  13        0.31        0.59      0.36 o
  -5   6  13        6.84        6.41      1.06 o
  -4   6  13        4.36        5.92      0.51 o
  -3   6  13        0.53        0.54      0.27 o
  -2   6  13        0.10        0.16      0.22 o
  -1   6  13        1.80        1.50      0.23 o
   0   6  13       13.41       13.62      0.37 o
   1   6  13       30.67       31.55      0.71 o
   2   6  13       23.17       22.06      0.55 o
   3   6  13        0.29       -0.36      0.55 o
   4   6  13        5.99        6.22      0.85 o
   5   6  13        3.26        3.16      0.41 o
  -4   7  13        2.27        1.67      0.75 o
  -3   7  13        0.17        0.27      0.36 o
  -2   7  13        5.16        4.20      0.55 o
  -1   7  13       25.42       28.20      0.64 o
   0   7  13        0.70        0.72      0.21 o
   1   7  13        7.87        8.25      0.40 o
   2   7  13        1.85        1.70      0.25 o
   3   7  13       10.07       10.10      0.57 o
   4   7  13        3.71        4.08      0.45 o
  -2   8  13       25.53       26.89      1.50 o
  -1   8  13        0.71        0.90      0.38 o
   0   8  13        1.04        1.08      0.38 o
   1   8  13        1.13        0.78      0.70 o
   2   8  13        8.90        8.73      0.99 o
   3   8  13        1.64        1.64      0.40 o
  -6   0  14        2.10        2.65      0.51 o
  -5   0  14        4.46        3.67      0.49 o
  -4   0  14        0.28        0.45      0.32 o
  -3   0  14      120.45      111.98      2.34 o
  -2   0  14        0.15       -0.07      0.31 o
  -1   0  14       10.66        9.63      0.54 o
   0   0  14      153.46      158.22      1.82 o
   1   0  14        0.08       -0.04      0.14 o
   2   0  14      208.61      204.45      2.16 o
   3   0  14        1.68        1.56      0.19 o
   4   0  14       23.37       29.66      0.77 o
   5   0  14       69.37       80.83      1.46 o
   6   0  14       89.29      104.40      2.31 o
  -6   1  14        0.86        1.51      0.30 o
  -5   1  14        1.14        1.06      0.28 o
  -4   1  14        6.98        5.71      0.40 o
  -3   1  14       20.40       18.26      0.57 o
  -2   1  14       10.50       12.22      0.53 o
  -1   1  14      119.53      118.14      1.32 o
   0   1  14      133.98      133.38      1.08 o
   1   1  14       36.30       33.04      0.44 o
   2   1  14       28.07       28.65      0.42 o
   3   1  14        8.02        7.46      0.23 o
   4   1  14        2.94        1.96      0.20 o
   5   1  14       16.80       15.71      0.48 o
   6   1  14       35.42       38.95      1.05 o
  -7   2  14        0.28       -0.13      0.67 o
  -6   2  14        9.93        9.90      0.59 o
  -5   2  14        0.91        1.00      0.24 o
  -4   2  14       10.13        9.03      0.64 o
  -3   2  14       16.84       17.01      0.59 o
  -2   2  14        2.61        4.75      0.31 o
  -1   2  14      371.48      363.95      2.78 o
   0   2  14      105.84       99.09      0.93 o
   1   2  14       18.72       19.34      0.33 o
   2   2  14       36.18       36.39      0.46 o
   3   2  14       28.40       28.05      0.60 o
   4   2  14       45.75       44.07      0.95 o
   5   2  14       19.51       22.03      1.42 o
  -6   3  14        0.47        0.35      0.33 o
  -5   3  14        5.01        4.61      0.37 o
  -4   3  14        4.87        5.18      0.33 o
  -3   3  14       14.92       13.17      0.43 o
  -2   3  14        4.64        3.78      0.30 o
  -1   3  14        1.85        2.22      0.22 o
   0   3  14       73.71       76.79      0.79 o
   1   3  14       10.55       11.19      0.27 o
   2   3  14        2.92        3.46      0.26 o
   3   3  14       44.76       40.81      0.80 o
   4   3  14        0.59        0.72      0.28 o
   5   3  14        0.00       -0.06      0.43 o
  -6   4  14        1.14        0.04      0.65 o
  -5   4  14        6.07        6.67      0.52 o
  -4   4  14        1.67        2.16      0.33 o
  -3   4  14        5.48        4.47      0.31 o
  -2   4  14        0.70        1.09      0.24 o
  -1   4  14        5.35        6.86      0.31 o
   0   4  14        1.52        1.44      0.17 o
   1   4  14       32.81       31.20      0.72 o
   2   4  14       52.56       47.43      1.31 o
   3   4  14        7.96        6.43      0.57 o
   4   4  14        6.25        8.74      1.07 o
   5   4  14       13.80       13.66      0.65 o
   6   4  14        7.94        6.82      0.61 o
  -5   5  14        9.14       10.68      0.71 o
  -4   5  14        9.94       10.07      0.82 o
  -3   5  14        3.37        4.45      0.33 o
  -2   5  14       61.88       65.21      1.30 o
  -1   5  14        6.90        8.78      0.40 o
   0   5  14        0.15        0.23      0.19 o
   1   5  14       42.28       48.77      0.93 o
   2   5  14        9.06        9.14      0.58 o
   3   5  14        0.40        0.12      0.55 o
   4   5  14       20.23       24.63      1.72 o
   5   5  14        0.70        1.11      0.30 o
  -4   6  14        8.32       10.05      0.71 o
  -3   6  14        1.70        1.61      0.37 o
  -2   6  14        3.47        4.63      0.33 o
  -1   6  14       23.96       25.14      0.68 o
   0   6  14        0.59        1.09      0.23 o
   1   6  14       15.61       17.63      0.56 o
   2   6  14       24.94       23.92      0.57 o
   3   6  14        0.94        0.37      0.64 o
   5   6  14       22.21       22.20      0.84 o
  -3   7  14        0.61        0.45      0.46 o
  -2   7  14        1.25        1.85      0.44 o
  -1   7  14        9.74       11.19      0.52 o
   0   7  14        8.15        7.91      0.41 o
   1   7  14       26.81       28.44      1.38 o
   2   7  14        3.24        2.66      0.35 o
   3   7  14        3.45        1.49      0.85 o
   4   7  14       13.40       13.19      0.66 o
  -1   8  14        0.00        0.55      0.42 o
   0   8  14        1.89        0.81      0.57 o
   1   8  14        6.78        8.27      1.29 o
   3   8  14        1.75        1.78      0.41 o
  -6   1  15        9.68       11.95      0.68 o
  -5   1  15        2.55        2.27      0.32 o
  -4   1  15        0.17        0.32      0.25 o
  -3   1  15       18.14       15.49      0.61 o
  -2   1  15       22.28       19.32      0.63 o
  -1   1  15        9.00        8.71      0.43 o
   0   1  15      134.81      132.63      1.33 o
   1   1  15        3.41        3.18      0.20 o
   2   1  15        9.22       10.33      0.28 o
   3   1  15        3.03        2.98      0.18 o
   4   1  15        1.38        1.53      0.22 o
   5   1  15        6.25        5.89      0.48 o
  -6   2  15        0.78       -0.23      0.45 o
  -5   2  15        0.35       -0.01      0.30 o
  -4   2  15        5.98        6.51      0.43 o
  -3   2  15        8.90        7.00      0.41 o
  -2   2  15        0.60        0.18      0.22 o
  -1   2  15       92.45       91.61      1.27 o
   0   2  15        3.07        3.41      0.26 o
   1   2  15       55.06       54.12      0.64 o
   2   2  15        1.20        1.67      0.18 o
   3   2  15       26.65       32.24      0.53 o
   4   2  15        0.12        0.55      0.24 o
   5   2  15        5.74        5.20      0.88 o
  -6   3  15       11.53       10.72      0.87 o
  -5   3  15        0.00        0.08      0.39 o
  -4   3  15        3.15        3.96      0.36 o
  -3   3  15       10.02        7.14      0.42 o
  -2   3  15       23.69       23.19      0.60 o
  -1   3  15        2.51        2.64      0.26 o
   0   3  15       85.13       90.86      0.94 o
   1   3  15        0.24        0.19      0.12 o
   2   3  15       32.86       27.39      0.98 o
   3   3  15        1.08        1.28      0.41 o
   4   3  15       16.34       17.79      1.16 o
  -5   4  15        6.61        8.74      0.65 o
  -4   4  15        0.27        0.40      0.26 o
  -3   4  15        1.12        1.56      0.29 o
  -2   4  15       48.98       49.67      0.89 o
  -1   4  15       82.41       84.26      1.15 o
   0   4  15       13.36       13.40      0.38 o
   1   4  15        5.52        5.56      0.37 o
   2   4  15        5.97        5.67      0.31 o
   3   4  15       45.96       49.31      2.20 o
   4   4  15        5.54        4.99      0.91 o
  -4   5  15        0.01        0.15      0.36 o
  -3   5  15        0.02        0.37      0.29 o
  -2   5  15        1.56        0.92      0.27 o
  -1   5  15        1.21        0.97      0.27 o
   0   5  15       26.13       27.41      0.50 o
   1   5  15       13.00       13.01      0.51 o
   2   5  15       18.96       18.15      0.91 o
   3   5  15        0.15        0.05      0.55 o
   5   5  15       13.60       12.99      0.60 o
  -4   6  15        5.96        7.70      1.07 o
  -3   6  15        6.50        8.22      0.61 o
  -2   6  15        9.29        9.52      1.04 o
  -1   6  15        0.01       -0.23      0.23 o
   0   6  15       10.90        9.60      0.41 o
   1   6  15        7.19        5.95      0.50 o
   2   6  15        5.35        4.57      0.34 o
  -2   7  15       32.71       38.06      1.91 o
  -1   7  15        1.34        1.03      0.41 o
   0   7  15        2.10        2.93      0.45 o
   1   7  15       15.68       16.30      0.87 o
   2   7  15        2.58        4.72      1.07 o
  -6   0  16        4.34        4.49      1.09 o
  -5   0  16        8.47        8.12      0.95 o
  -4   0  16       29.97       29.42      1.37 o
  -3   0  16        2.57        1.71      0.56 o
  -2   0  16       11.34        9.50      0.70 o
  -1   0  16       23.67       21.38      0.92 o
   0   0  16       89.52       93.68      2.52 o
   1   0  16       61.00       64.28      1.47 o
   2   0  16       60.06       66.25      1.03 o
   3   0  16        2.13        1.20      0.22 o
   4   0  16        1.17        1.69      0.96 o
   5   0  16      129.88      143.83      3.66 o
  -6   1  16        4.09        4.63      0.76 o
  -5   1  16        2.03        2.36      0.48 o
  -4   1  16        7.78        7.40      0.53 o
  -3   1  16        5.37        2.95      0.37 o
  -2   1  16        0.22        0.17      0.25 o
  -1   1  16       24.63       27.32      0.73 o
   0   1  16        1.28        1.14      0.25 o
   1   1  16       18.21       16.58      0.45 o
   2   1  16        0.97        1.16      0.16 o
   3   1  16        0.25        0.05      0.13 o
   4   1  16        1.17        0.94      0.28 o
  -5   2  16        1.74        2.36      0.48 o
  -4   2  16       10.91       10.14      0.59 o
  -3   2  16        0.15        0.39      0.28 o
  -2   2  16        1.72        1.68      0.46 o
  -1   2  16        4.34        4.69      0.41 o
   0   2  16        0.03        0.15      0.17 o
   1   2  16       41.67       40.97      0.59 o
   2   2  16        2.38        2.65      0.30 o
   3   2  16        0.09       -0.07      0.14 o
   4   2  16       11.31       13.67      0.68 o
  -5   3  16        7.59        8.44      0.71 o
  -4   3  16        0.06        0.16      0.32 o
  -3   3  16       10.51       12.19      0.84 o
  -2   3  16       15.62       18.67      0.62 o
  -1   3  16       29.22       27.86      0.70 o
   0   3  16       44.62       50.51      1.00 o
   1   3  16        1.02        1.06      0.30 o
   2   3  16        6.56        6.02      0.28 o
   3   3  16       18.16       17.73      0.59 o
   4   3  16        0.73        1.50      0.65 o
  -4   4  16        1.13        0.73      0.39 o
  -3   4  16       16.12       17.90      0.68 o
  -2   4  16       23.86       22.30      0.64 o
  -1   4  16        5.45        5.14      0.38 o
   0   4  16        1.52        1.98      0.21 o
   1   4  16       40.00       40.64      0.71 o
   2   4  16        1.96        1.91      0.19 o
   3   4  16        5.96        6.21      0.95 o
  -3   5  16       22.29       22.04      0.95 o
  -2   5  16       30.98       31.29      1.05 o
  -1   5  16        0.18        0.10      0.26 o
   0   5  16       23.63       26.83      0.61 o
   1   5  16       10.31        9.22      0.39 o
   2   5  16        0.80        0.57      1.00 o
  -2   6  16       17.97       20.77      0.92 o
  -1   6  16        1.12        0.73      0.37 o
   0   6  16        0.41        1.13      0.48 o
   1   6  16       19.67       20.19      1.34 o
  -1   7  16        0.01        0.58      0.44 o
   0   7  16        3.87        4.57      1.06 o
  -5   1  17        1.92        1.66      0.47 o
  -4   1  17        4.31        2.21      0.57 o
  -3   1  17        0.12        0.60      0.34 o
  -2   1  17        4.83        5.06      0.42 o
  -1   1  17       42.48       45.39      0.97 o
   0   1  17        1.57        1.08      0.26 o
   1   1  17        1.78        2.25      0.24 o
   2   1  17        0.04        0.21      0.16 o
   3   1  17       16.64       19.73      0.52 o
   4   1  17       11.51        9.70      0.70 o
  -5   2  17        0.49       -0.17      0.45 o
  -4   2  17       12.12       13.32      0.77 o
  -3   2  17        6.49        5.97      0.67 o
  -2   2  17        9.74        8.85      0.51 o
  -1   2  17        0.15        0.04      0.23 o
   0   2  17       14.78       14.09      0.45 o
   1   2  17        1.83        2.30      0.20 o
   2   2  17       20.40       20.29      0.61 o
   3   2  17        0.07        0.08      0.20 o
  -5   3  17        0.13        0.48      0.76 o
  -4   3  17        0.28        0.25      0.53 o
  -3   3  17        4.95        6.61      0.81 o
  -2   3  17        0.73        0.52      0.35 o
  -1   3  17       86.34       84.64      1.30 o
   0   3  17        4.79        5.44      0.31 o
   1   3  17        0.01        0.21      0.20 o
   2   3  17        3.73        3.83      0.42 o
   3   3  17        6.19        6.60      0.45 o
  -4   4  17        8.73       12.71      1.47 o
  -3   4  17        1.65        1.18      0.54 o
  -2   4  17       36.07       36.17      1.34 o
  -1   4  17        0.03       -0.12      0.29 o
   0   4  17        0.03        0.09      0.20 o
   1   4  17        2.23        2.19      0.25 o
   2   4  17        1.50        1.57      0.21 o
  -3   5  17       17.49       18.68      1.87 o
  -2   5  17       18.06       18.75      0.88 o
  -1   5  17        9.12       11.29      0.80 o
   0   5  17        4.98        4.38      0.70 o
   1   5  17        2.38        2.84      0.39 o
   2   5  17        3.46        3.10      0.37 o
  -2   6  17        0.02        0.30      0.78 o
  -1   6  17        0.05       -0.12      0.33 o
   0   6  17       13.18       13.44      0.94 o
   1   6  17        1.02        1.11      0.37 o
   2   6  17        0.02        0.01      0.25 o
   1   7  17        4.61        3.91      0.57 o
  -4   0  18        0.59       -0.08      0.63 o
  -3   0  18        9.37        8.76      1.12 o
  -2   0  18        4.04        3.95      0.82 o
  -1   0  18       14.51       13.47      0.83 o
   0   0  18       10.69       10.37      0.69 o
   1   0  18        4.01        4.49      0.50 o
   2   0  18        8.28       13.31      1.02 o
   3   0  18        0.59        0.24      0.33 o
  -4   1  18        0.01       -0.21      0.44 o
  -3   1  18        0.04       -0.18      0.39 o
  -2   1  18       21.87       23.15      1.08 o
  -1   1  18       47.66       55.80      1.28 o
   0   1  18        1.75        1.65      0.34 o
   1   1  18        2.53        2.68      0.35 o
   2   1  18       22.60       25.72      0.74 o
   3   1  18        7.73        9.34      0.51 o
  -4   2  18        3.39        2.92      0.94 o
  -3   2  18        2.10        3.07      0.90 o
  -2   2  18        0.10        0.39      0.42 o
  -1   2  18        2.50        2.82      0.61 o
   0   2  18       50.33       54.13      1.18 o
   1   2  18        9.05       10.42      0.43 o
   2   2  18       23.21       26.63      0.74 o
   3   2  18       10.74        9.98      0.53 o
  -3   3  18       22.39       25.21      1.21 o
  -2   3  18        0.03       -0.17      0.43 o
  -1   3  18        4.26        5.95      1.34 o
   0   3  18        1.27        2.03      0.55 o
   1   3  18        0.79        0.93      0.29 o
   2   3  18        0.69        1.10      0.40 o
   3   3  18        1.59        0.99      0.32 o
  -3   4  18        6.43        6.62      0.81 o
  -2   4  18        6.49        5.22      0.66 o
  -1   4  18       18.80       16.89      1.12 o
   0   4  18       14.36       14.91      0.81 o
   1   4  18        0.00        0.05      0.22 o
   3   4  18        4.09        5.02      0.41 o
  -1   5  18        4.63        5.84      0.84 o
   0   5  18        0.74        0.01      0.40 o
   1   5  18       14.94       16.28      0.87 o
   2   5  18        0.55        0.16      0.28 o
  -2   1  19        4.83        6.39      0.70 o
  -1   1  19        1.36        1.66      0.47 o
   0   1  19        0.06        0.31      0.42 o
   1   1  19        0.03       -0.31      0.31 o
   2   1  19        0.79        0.25      0.52 o
  -2   2  19        2.69        2.58      0.56 o
  -1   2  19        4.57        6.67      0.66 o
   0   2  19        0.02        0.23      0.35 o
   1   2  19        6.52        9.16      1.07 o
   2   2  19        4.47        4.05      0.57 o
   3   2  19       27.42       31.14      1.20 o
  -1   3  19        0.71        0.91      0.78 o
   0   3  19        7.12        8.15      0.84 o
   1   3  19        1.38        2.25      0.51 o
   2   3  19        1.37        1.70      0.41 o
   3   3  19        0.45        0.06      0.30 o
   1   4  19        0.45        1.46      0.42 o
   2   4  19        0.02        0.12      0.31 o
   0   1  20        0.00        0.22      0.52 o
   2   3  20       11.46       12.27      0.83 o
   1   4  20        0.04       -0.22      0.37 o
 
